# Supplementary material for: Molecular mechanism of phosphopeptide neoantigen immunogenicity
Source: Nat Commun. 2023 Jun 23;14:3763. doi: 10.1038/s41467-023-39425-1 (PMC10290117; doi:10.1038/s41467-023-39425-1)
Supplement: Supplementary file 4 — Supplementary Data 1 [file 41467_2023_39425_MOESM4_ESM.xlsx]

## Sheet: Supplementary_Table2
TROSY-NMR spectra for pMLL/HLA-B*0702 and MLL/HLA-B*0702 complexes														CSP												YES - significant
																						Average	0.0167532	Avg+STDEV	0.0432596	difference
pMLL/HLA-B*0702 complex, TROSY-NMR							MLL/HLA-B*0702 complex, TROSY-NMR							dH	dH2	dN	dN2	0.11*dN2	P+S	sqrt(P+S)
Peak no	Volume	1H ppm	15N ppm	Res no	Res type		Peak no	Volume	1H ppm	15N ppm	Res no	Res type										STDEV	0.0265065			Over Avg+STDEV
224	128.495	8.39491	116.961	3	H		234	182.058	8.391	116.956	3	H		0.00391006	1.52886e-05	0.00460815	2.12351e-05	2.33586e-06	1.76245e-05	0.00419815						-
233	145.437	9.29688	116.312	4	S		247	176.948	9.29606	116.305	4	S		0.00082016	6.72662e-07	0.00687408	4.7253e-05	5.19783e-06	5.8705e-06	0.00242291						-
83	77.7454	8.87782	123.351	5	M		92	121.409	8.87591	123.367	5	M		0.00191021	3.6489e-06	-0.0165405	0.000273589	3.00948e-05	3.37437e-05	0.00580893						-
26	134.777	9.11485	128.198	6	R		27	248.581	9.11526	128.172	6	R		-0.00041008	1.68166e-07	0.0258942	0.000670508	7.37559e-05	7.3924e-05	0.00859791						-
204	162.104	8.56418	118.177	8	F		217	206.168	8.56452	118.14	8	F		-0.000339508	1.15266e-07	0.0371399	0.00137937	0.000151731	0.000151846	0.0123226						-
73	103.187	9.93293	123.754	9	Y		80	142.791	9.93685	123.791	9	Y		-0.0039196	1.53633e-05	-0.0370789	0.00137484	0.000151233	0.000166596	0.0129072						-
178	90.5312	9.18893	119.442	10	T		189	142.65	9.18837	119.518	10	T		0.000559807	3.13384e-07	-0.0760803	0.00578822	0.000636704	0.000637017	0.0252392						-
67	127.022	9.22959	123.976	11	S		78	174.77	9.22423	123.894	11	S		0.0053606	2.87361e-05	0.081955	0.00671661	0.000738828	0.000767564	0.0277049						-
89	209.237	8.58387	123.228	12	V		96	380.478	8.57146	123.225	12	V		0.0124102	0.000154012	0.00327301	1.07126e-05	1.17839e-06	0.000155191	0.0124576						-
116	131.84	9.20844	122.046	13	S		125	148.024	9.19858	121.992	13	S		0.00986004	9.72204e-05	0.0538177	0.00289635	0.000318599	0.000415819	0.0203916						-
310	414.261	9.39406	120.511	14	R		165	322.625	9.38775	120.507	14	R		0.00631046	3.98219e-05	0.00354767	1.2586e-05	1.38445e-06	4.12064e-05	0.00641922						-
146	124.524	8.29401	120.816	17	R		160	143.16	8.2929	120.799	17	R		0.00111008	1.23227e-06	0.0169907	0.000288683	3.17551e-05	3.29874e-05	0.00574346						-
293	165.015	7.87265	108.103	18	G		318	260.783	7.86857	108.092	18	G		0.0040803	1.66488e-05	0.0112762	0.000127154	1.39869e-05	3.06357e-05	0.00553495						-
132	345.632	8.35719	121.447	19	E		140	637.063	8.35715	121.431	19	E		4.00543e-05	1.60435e-09	0.015892	0.000252557	2.77812e-05	2.77828e-05	0.00527094						-
39	173.722	8.23905	126.652	21	R		43	253.73	8.22987	126.644	21	R		0.00918007	8.42737e-05	0.00837708	7.01754e-05	7.71929e-06	9.1993e-05	0.0095913						-
5	108.354	9.1386	130.939	22	F		5	173.85	9.13536	130.91	22	F		0.00324059	1.05014e-05	0.0289307	0.000836983	9.20682e-05	0.00010257	0.0101277						-
29	177.024	8.46737	127.764	23	I		31	275.677	8.47357	127.734	23	I		-0.00619984	3.8438e-05	0.0295258	0.00087177	9.58947e-05	0.000134333	0.0115902						-
190	111.636	8.95234	118.914	24	S		200	208.66	8.96499	118.953	24	S		-0.0126495	0.000160011	-0.0393982	0.00155222	0.000170744	0.000330755	0.0181867						-
198	101.158	8.67329	118.584	25	V		208	149.94	8.66675	118.591	25	V		0.0065403	4.27755e-05	-0.00758362	5.75113e-05	6.32624e-06	4.91017e-05	0.00700726						-
294	100.145	7.13211	108.031	26	G		319	165.756	7.13212	108.057	26	G		-1.00136e-05	1.00272e-10	-0.0254593	0.000648175	7.12993e-05	7.12994e-05	0.0084439						-
49	90.175	9.57673	125.509	27	Y		54	141.798	9.58388	125.501	27	Y		-0.00715065	5.11318e-05	0.0088501	7.83242e-05	8.61567e-06	5.97475e-05	0.00772965						-
114	107.389	8.86162	122.102	28	V		123	138.567	8.86106	122.105	28	V		0.000559807	3.13384e-07	-0.00364685	1.32995e-05	1.46295e-06	1.77633e-06	0.00133279						-
32	135.488	9.49797	127.234	29	D		35	193.078	9.49719	127.219	29	D		0.000779152	6.07078e-07	0.0141525	0.000200294	2.20323e-05	2.26394e-05	0.00475809						-
168	47.3024	6.74694	119.902	30	D		178	91.5296	6.74346	119.906	30	D		0.00347996	1.21101e-05	-0.0039444	1.55583e-05	1.71141e-06	1.38215e-05	0.00371773						-
196	43.0098	6.49356	118.622	32	Q		212	51.4189	6.49508	118.491	32	Q		-0.00152016	2.31088e-06	0.130966	0.0171521	0.00188674	0.00188905	0.0434632						YES
155	29.2497	8.72469	120.484	33	F		164	60.9241	8.6751	120.612	33	F		0.0495901	0.00245918	-0.128777	0.0165834	0.00182417	0.00428335	0.0654473						YES
209	300.212	8.22791	118.048	35	R		219	528.404	8.2343	118.087	35	R		-0.00638962	4.08272e-05	-0.0395584	0.00156487	0.000172135	0.000212963	0.0145932						-
133	71.666	8.97062	121.371	36	F		144	126.022	8.97464	121.378	36	F		-0.00401974	1.61583e-05	-0.00772858	5.97309e-05	6.5704e-06	2.27287e-05	0.00476746						-
28	171.905	7.63654	127.91	37	D		30	285.516	7.63579	127.882	37	D		0.000750065	5.62597e-07	0.0280151	0.000784848	8.63333e-05	8.68959e-05	0.0093218						-
93	118.194	9.44408	122.993	38	S		99	194.59	9.44245	123.007	38	S		0.00163078	2.65945e-06	-0.0133286	0.00017765	1.95415e-05	2.2201e-05	0.00471179						-
96	121.49	8.35828	122.874	39	D		104	299.852	8.35436	122.86	39	D		0.00392056	1.53708e-05	0.0140533	0.000197496	2.17246e-05	3.70954e-05	0.0060906						-
63	174.131	7.34158	124.39	40	A		72	242.918	7.33115	124.357	40	A		0.0104299	0.000108782	0.0329056	0.00108278	0.000119105	0.000227887	0.0150959						-
77	144.833	8.18963	123.556	41	A		88	195.071	8.18556	123.553	41	A		0.00406933	1.65594e-05	0.00289154	8.36101e-06	9.19711e-07	1.74791e-05	0.00418081						-
279	190.54	7.96698	111.44	42	S		299	278.854	7.95966	111.413	42	S		0.00731993	5.35813e-05	0.0267715	0.000716716	7.88387e-05	0.00013242	0.0115074						-
88	255.181	7.80474	123.243	44	R		95	320.018	7.80427	123.269	44	R		0.000470161	2.21052e-07	-0.0253754	0.000643909	7.083e-05	7.10511e-05	0.00842918						-
45	169.17	8.60545	126.109	45	E		46	85.7662	8.59689	126.159	45	E		0.00855923	7.32604e-05	-0.0495377	0.00245398	0.000269938	0.000343198	0.0185256						-
228	94.8233	9.2163	116.522	58	E		240	133.255	9.16348	116.55	58	E		0.0528202	0.00278997	-0.0280304	0.000785703	8.64273e-05	0.0028764	0.0536321						YES
55	55.5717	7.6805	125.193	59	Y		62	59.1359	7.65237	124.956	59	Y		0.0281301	0.0007913	0.237671	0.0564875	0.00621362	0.00700492	0.0836954						YES
80	79.2792	9.28591	123.388	61	D		87	99.7377	9.29247	123.53	61	D		-0.00656033	4.30379e-05	-0.141853	0.0201224	0.00221346	0.0022565	0.0475026						YES
320	1099.59	7.79708	120.473	62	R																					YES
92	87.9983	7.45549	123.068	66	I		103	109.378	7.32866	122.946	66	I		0.12683	0.0160859	0.12204	0.0148937	0.00163831	0.0177242	0.133132						YES
171	68.9149	7.8206	119.679	67	Y		191	121.353	7.81182	119.475	67	Y		0.00878	7.70884e-05	0.203148	0.0412691	0.0045396	0.00461669	0.0679462						YES
223	114.367	7.67318	117.029	68	K		237	108.638	7.72062	116.92	68	K		-0.0474401	0.00225056	0.109093	0.0119012	0.00130913	0.00355969	0.0596632						YES
98	59.024	7.57758	122.793	69	A		109	89.2115	7.50397	122.658	69	A		0.0736098	0.00541841	0.135345	0.0183184	0.00201502	0.00743343	0.0862173						YES
82	56.8457	9.21011	123.336	70	Q		100	102.198	9.1393	123.002	70	Q		0.0708094	0.00501397	0.33416	0.111663	0.0122829	0.0172969	0.131518						YES
84	91.091	8.33128	123.368	71	A		93	102.02	8.3622	123.367	71	A		-0.03092	0.000956048	0.000274658	7.54371e-08	8.29808e-09	0.000956056	0.0309202						-
215	116.369	7.03084	117.635	72	Q		225	174.916	7.03359	117.653	72	Q		-0.00274992	7.56206e-06	-0.0178833	0.000319812	3.51794e-05	4.27414e-05	0.00653769						-
122	145.104	8.12662	121.79	73	T		132	235.702	8.12048	121.618	73	T		0.00614071	3.77083e-05	0.171837	0.0295279	0.00324807	0.00328578	0.0573217						YES
316	131.556	7.30719	119	75	R		207	94.6848	7.31346	118.637	75	R		-0.00626993	3.9312e-05	0.362495	0.131403	0.0144543	0.0144936	0.12039						YES
101	108.365	7.43759	122.635	76	E		110	190.234	7.42826	122.658	76	E		0.00933027	8.7054e-05	-0.02285	0.000522124	5.74337e-05	0.000144488	0.0120203						-
197	96.7324	9.08791	118.569	77	S		213	167.032	9.11674	118.457	77	S		-0.0288305	0.000831199	0.111954	0.0125336	0.0013787	0.0022099	0.0470096						YES
136	149.749	8.81766	121.269	78	L		145	219.25	8.79864	121.304	78	L		0.0190201	0.000361763	-0.0359039	0.00128909	0.0001418	0.000503564	0.0224402						-
131	99.3655	7.27079	121.452	79	R		143	121.785	7.25873	121.429	79	R		0.0120602	0.000145448	0.0235443	0.000554335	6.09768e-05	0.000206424	0.0143675						-
113	191.662	8.23147	122.165	80	N		121	209.275	8.22503	122.148	80	N		0.00644016	4.14757e-05	0.0163498	0.000267316	2.94047e-05	7.08804e-05	0.00841905						-
103	335.801	8.53559	122.539	81	L		113	440.791	8.53855	122.532	81	L		-0.00296021	8.76281e-06	0.0070343	4.94814e-05	5.44295e-06	1.42058e-05	0.00376905						-
227	104.857	7.01921	116.593	82	R		241	154.744	7.01538	116.574	82	R		0.00382996	1.46686e-05	0.0187302	0.000350819	3.85901e-05	5.32587e-05	0.00729785						-
297	76.0938	7.02546	105.442	83	G		322	120.297	7.02718	105.461	83	G		-0.00172043	2.95987e-06	-0.0189285	0.000358289	3.94118e-05	4.23717e-05	0.00650935						-
305	286.676	8.14007	123.921	84	Y		79	295.303	8.13863	123.899	84	Y		0.00144005	2.07374e-06	0.0219345	0.000481123	5.29235e-05	5.49972e-05	0.00741601						-
264	75.5521	7.57778	113.338	85	Y		277	109.875	7.56071	113.338	85	Y		0.0170698	0.000291379	0.000328064	1.07626e-07	1.18389e-08	0.00029139	0.0170702						-
314	585.402	7.85641	120.044	86	N		335	522.77	7.85209	120.104	86	N		0.00432014	1.86636e-05	-0.0599594	0.00359513	0.000395464	0.000414128	0.0203501						-
220	134.262	8.58043	117.385	87	Q		232	220.251	8.57979	117.368	87	Q		0.000639915	4.09492e-07	0.0172119	0.00029625	3.25875e-05	3.2997e-05	0.0057443						-
313	423.273	7.84389	120.581	90	A		334	620.57	7.83778	120.602	90	A		0.00611019	3.73344e-05	-0.0207291	0.000429694	4.72664e-05	8.46008e-05	0.00919787						-
296	151.43	7.29323	105.958	91	G		321	217.601	7.28724	105.937	91	G		0.00599003	3.58804e-05	0.0214462	0.000459941	5.05935e-05	8.64739e-05	0.00929914						-
243	183.646	7.84521	115.611	92	S		256	285.029	7.84494	115.594	92	S		0.00026989	7.28405e-08	0.0170364	0.00029024	3.19264e-05	3.19993e-05	0.00565679						-
79	421.884	8.23107	123.476	93	H		90	494.423	8.23202	123.451	93	H		-0.000950813	9.04046e-07	0.0257263	0.000661843	7.28028e-05	7.37068e-05	0.00858527						-
257	134.355	8.30013	114.363	94	T		269	219.367	8.29788	114.332	94	T		0.00224972	5.06123e-06	0.0313492	0.000982771	0.000108105	0.000113166	0.010638						-
6	158.636	9.80752	130.834	95	L		6	221.722	9.804	130.804	95	L		0.00352001	1.23905e-05	0.030426	0.000925743	0.000101832	0.000114222	0.0106875						-
22	107.195	9.18173	128.4	96	Q		26	173.376	9.17153	128.35	96	Q		0.0102005	0.00010405	0.0503082	0.00253092	0.000278401	0.000382451	0.0195564						-
232	72.3388	9.61774	116.393	97	S		242	95.4123	9.63023	116.428	97	S		-0.0124903	0.000156007	-0.0343933	0.0011829	0.000130119	0.000286126	0.0169153						-
40	108.555	9.13685	126.593	98	M		42	219.9	9.12343	126.63	98	M		0.0134201	0.000180099	-0.03759	0.00141301	0.000155431	0.00033553	0.0183175						-
157	197.9	8.02462	120.456	99	Y		167	175.462	8.0236	120.431	99	Y		0.00102139	1.04323e-06	0.0246658	0.000608403	6.69244e-05	6.79676e-05	0.00824425						-
281	100.514	8.0906	111.276	101	C		300	155.361	8.1069	111.265	101	C		-0.0163002	0.000265697	0.0113525	0.00012888	1.41768e-05	0.000279873	0.0167294						-
307	301.941	8.56627	122.434	102	D		328	349.313	8.56066	122.446	102	D		0.00560951	3.14666e-05	-0.0124054	0.000153894	1.69283e-05	4.8395e-05	0.00695665						-
149	514.633	9.41579	120.737	103	V		161	666.844	9.41784	120.73	103	V		-0.0020504	4.20414e-06	0.00650787	4.23524e-05	4.65877e-06	8.86291e-06	0.00297706						-
286	77.495	8.34934	110.159	104	G		307	170.099	8.34777	110.18	104	G		0.0015707	2.4671e-06	-0.0203018	0.000412164	4.5338e-05	4.78051e-05	0.00691413						-
289	75.2645	8.1767	108.786	107	G		314	132.137	8.17498	108.787	107	G		0.00171947	2.95659e-06	-0.0010376	1.07661e-06	1.18427e-07	3.07502e-06	0.00175357						-
189	86.9163	7.35762	118.971	108	R		201	97.6272	7.35563	118.989	108	R		0.00198984	3.95947e-06	-0.0185318	0.000343428	3.7777e-05	4.17365e-05	0.00646038						-
94	288.148	8.59182	122.979	109	L		101	397.642	8.58816	122.97	109	L		0.0036602	1.33971e-05	0.00942993	8.89236e-05	9.7816e-06	2.31787e-05	0.00481442						-
17	120.811	9.41187	129.047	110	L		16	167.993	9.41211	129.083	110	L		-0.000240326	5.77566e-08	-0.0351868	0.00123811	0.000136192	0.00013625	0.0116726						-
247	69.6043	7.13157	115.492	111	R		260	117.771	7.12703	115.447	111	R		0.00453997	2.06113e-05	0.0449753	0.00202278	0.000222505	0.000243117	0.0155922						-
284	170.448	8.6368	110.797	112	G		305	256.752	8.64323	110.798	112	G		-0.00643063	4.13529e-05	-0.000671387	4.5076e-07	4.95836e-08	4.14025e-05	0.00643448						-
66	121.788	9.68785	124.169	114	D		75	168.649	9.67754	124.025	114	D		0.0103102	0.0001063	0.144554	0.0208959	0.00229855	0.00240485	0.0490393						YES
128	134.196	9.31844	121.561	115	Q		136	186.967	9.33305	121.481	115	Q		-0.0146093	0.000213433	0.0793304	0.00629332	0.000692265	0.000905698	0.0300948						-
234	129.564	8.73697	116.336	116	Y		246	159.596	8.74251	116.378	116	Y		-0.00553989	3.06904e-05	-0.0419235	0.00175758	0.000193334	0.000224024	0.0149674						-
303	186.984	8.60801	125.845	117	A		50	196.797	8.5965	125.746	117	A		0.0115099	0.000132478	0.0993271	0.00986587	0.00108525	0.00121772	0.0348959						-
111	295.065	8.32727	122.232	118	Y		120	285.505	8.33073	122.21	118	Y		-0.00346088	1.19777e-05	0.0217667	0.000473788	5.21166e-05	6.40944e-05	0.0080059						-
13	92.2179	9.47341	129.593	119	D		14	146.312	9.46544	129.614	119	D		0.00796986	6.35186e-05	-0.0216064	0.000466838	5.13522e-05	0.000114871	0.0107178						-
184	380.186	7.11557	119.154	121	K		196	664.49	7.11377	119.169	121	K		0.00179529	3.22307e-06	-0.0155869	0.00024295	2.67245e-05	2.99476e-05	0.00547244						-
104	250.327	8.31549	122.568	122	D		111	360.805	8.31802	122.625	122	D		-0.0025301	6.4014e-06	-0.0570145	0.00325065	0.000357571	0.000363973	0.0190781						-
81	54.9863	8.66544	123.423	123	Y		91	69.7577	8.65435	123.405	123	Y		0.0110893	0.000122973	0.0173187	0.000299938	3.29932e-05	0.000155966	0.0124886						-
252	81.5107	7.33166	115.093	124	I		264	123.911	7.31823	115.006	124	I		0.0134296	0.000180355	0.0876465	0.00768191	0.00084501	0.00102536	0.0320213						-
35	128.891	8.32304	127.016	125	A		37	230.778	8.31894	127.023	125	A		0.00409985	1.68087e-05	-0.00657654	4.32509e-05	4.75759e-06	2.15663e-05	0.00464396						-
38	226.557	9.33485	126.735	126	L		44	249.348	9.32112	126.606	126	L		0.01373	0.000188514	0.129356	0.0167331	0.00184064	0.00202915	0.0450461						YES
41	122.406	8.77457	126.552	127	N		45	188.948	8.76925	126.517	127	N		0.00532055	2.83082e-05	0.0353394	0.00124887	0.000137376	0.000165684	0.0128718						-
164	161.449	8.67724	120.085	128	E		175	208.187	8.67612	120.121	128	E		0.00112057	1.25567e-06	-0.036087	0.00130227	0.00014325	0.000144506	0.0120211						-
262	35.1007	8.14647	113.387	131	R		274	50.3788	8.15963	113.466	131	R		-0.0131598	0.000173179	-0.0791702	0.00626792	0.000689472	0.000862651	0.0293709						-
251	64.8304	7.67347	115.114	132	S		263	84.9748	7.68448	115.183	132	S		-0.0110102	0.000121224	-0.0697556	0.00486584	0.000535242	0.000656466	0.0256216						-
158	205.49	8.61957	120.359	133	W		169	373.728	8.59389	120.269	133	W		0.0256796	0.000659441	0.0895767	0.00802399	0.000882639	0.00154208	0.0392693						-
212	144.155	9.45617	117.853	134	T		224	232.85	9.44454	117.825	134	T		0.0116301	0.000135258	0.0275192	0.000757308	8.33039e-05	0.000218562	0.0147838						-
0	196.851	8.94859	133.242	135	A		0	250.597	8.95374	133.25	135	A		-0.00514984	2.65209e-05	-0.00845337	7.14594e-05	7.86054e-06	3.43814e-05	0.00586357						-
56	153.749	8.24932	125.01	136	A		61	200.057	8.24209	125.007	136	A		0.0072298	5.22701e-05	0.0030899	9.54751e-06	1.05023e-06	5.33203e-05	0.00730208						-
256	132.325	7.12522	114.562	137	D		268	233.447	7.11887	114.544	137	D		0.00635004	4.0323e-05	0.0179825	0.00032337	3.55707e-05	7.58937e-05	0.0087117						-
285	104.522	7.72928	110.257	138	T		308	212.361	7.72393	110.206	138	T		0.00535011	2.86237e-05	0.0512695	0.00262856	0.000289142	0.000317766	0.017826						-
25	109.513	7.53532	128.228	139	A		28	162.622	7.52378	128.212	139	A		0.0115399	0.00013317	0.0160217	0.000256696	2.82365e-05	0.000161407	0.0127046						-
199	138.638	8.07177	118.56	140	A		209	228.391	8.0678	118.575	140	A		0.00397015	1.57621e-05	-0.0149536	0.000223611	2.45972e-05	4.03592e-05	0.00635289						-
225	99.5186	7.27366	116.939	141	Q		236	144.505	7.27318	116.957	141	Q		0.000480175	2.30568e-07	-0.0180359	0.000325293	3.57823e-05	3.60128e-05	0.00600107						-
72	53.7674	7.69135	123.785	142	I		84	102.69	7.67529	123.8	142	I		0.0160599	0.00025792	-0.0144653	0.000209246	2.3017e-05	0.000280937	0.0167612						-
207	58.4662	6.44598	118.134	143	T		218	112.738	6.46332	118.108	143	T		-0.0173397	0.000300665	0.0259933	0.000675654	7.4322e-05	0.000374987	0.0193646						-
142	86.1201	8.47532	121.002	144	Q		153	102.558	8.46441	120.991	144	Q		0.01091	0.000119029	0.0110703	0.00012255	1.34806e-05	0.000132509	0.0115113						-
201	64.9537	7.70742	118.482	145	R		211	85.0231	7.69416	118.482	145	R		0.0132599	0.000175825	-0.000236511	5.59376e-08	6.15313e-09	0.000175831	0.0132601						-
125	86.9006	7.53884	121.66	146	K		134	241.166	7.54746	121.61	146	K		-0.00862026	7.43089e-05	0.0497437	0.00247443	0.000272187	0.000346496	0.0186144						-
112	87.987	9.04309	122.16	147	W		122	110.935	8.99603	122.061	147	W		0.04706	0.00221464	0.0989227	0.00978571	0.00107643	0.00329107	0.0573679						YES
302	218.697	9.31695	126.878	148	E		38	186.303	9.32179	126.936	148	E		-0.0048399	2.34246e-05	-0.0578842	0.00335058	0.000368564	0.000391989	0.0197987						-
65	71.4438	7.78126	124.222	149	A		73	152.51	7.78779	124.288	149	A		-0.00652981	4.26384e-05	-0.0660706	0.00436532	0.000480185	0.000522823	0.0228653						-
229	155.06	7.41168	116.487	150	A		244	233.073	7.40821	116.452	150	A		0.00347042	1.20438e-05	0.0349503	0.00122152	0.000134367	0.000146411	0.0121						-
249	99.2602	7.71386	115.404	151	R		255	131.275	7.72091	115.634	151	R		-0.00705004	4.9703e-05	-0.230415	0.0530912	0.00584004	0.00588974	0.0767446						YES
188	45.833	8.16488	118.954	152	E		339	268.349	8.14533	118.63	152	E		0.0195494	0.000382178	0.324089	0.105034	0.0115537	0.0119359	0.109251						YES
156	57.141	9.63289	120.442	153	A		156	82.5486	9.6587	120.928	153	A		-0.0258102	0.000666169	-0.48597	0.236166	0.0259783	0.0266445	0.163231						YES
235	101.686	7.62582	116.328	154	E		243	218.103	7.66239	116.428	154	E		-0.0365701	0.00133737	-0.100433	0.0100869	0.00110955	0.00244692	0.0494664						YES
135	56.7677	7.11316	121.361	155	Q		155	58.5147	6.97475	121.015	155	Q		0.13841	0.0191574	0.346069	0.119764	0.013174	0.0323314	0.179809						YES
219	29.644	7.92229	117.531	156	R		230	7.01185	7.99939	117.403	156	R		-0.0771003	0.00594445	0.128059	0.0163992	0.00180391	0.00774837	0.0880248						YES
127	65.5958	7.13065	121.666	157	R		135	63.1273	7.10398	121.638	157	R		0.02667	0.000711288	0.028183	0.000794281	8.73709e-05	0.000798659	0.0282605						-
291	7.42968	8.55488	108.34	158	A		316	47.3571	8.5494	108.331	158	A		0.00547981	3.00283e-05	0.00926971	8.59276e-05	9.45204e-06	3.94804e-05	0.00628334						-
290	47.1139	8.09854	108.576	161	E		315	84.3934	8.09013	108.558	161	E		0.00841045	7.07357e-05	0.0179672	0.000322821	3.55103e-05	0.000106246	0.0103076						-
288	63.5783	7.18393	109.413	162	G		312	94.693	7.17544	109.381	162	G		0.00849009	7.20816e-05	0.031662	0.00100248	0.000110273	0.000182355	0.0135039						-
8	53.8838	8.78862	130.506	163	E		9	72.6068	8.77648	130.54	163	E		0.0121403	0.000147386	-0.0331116	0.00109638	0.000120601	0.000267988	0.0163703						-
312	136.977	7.87968	121.018	167	W		150	22.1664	7.88186	121.15	167	W		-0.00217962	4.75075e-06	-0.131943	0.0174089	0.00191498	0.00191973	0.0438147						YES
87	34.0309	7.85867	123.246	168	L																					YES
126	235.578	7.4855	121.693	169	R		131	160.679	7.48629	121.659	169	R		-0.000790119	6.24288e-07	0.0335007	0.00112229	0.000123452	0.000124077	0.011139						-
160	48.0082	9.00419	120.307	170	R		168	59.5057	8.99708	120.34	170	R		0.0071106	5.05606e-05	-0.0327606	0.00107326	0.000118058	0.000168619	0.0129853						-
191	25.9095	7.53695	118.925	171	Y		202	91.6151	7.50253	118.811	171	Y		0.03442	0.00118474	0.113251	0.0128257	0.00141083	0.00259557	0.0509467						YES
214	35.1656	7.12576	117.685	172	L		231	81.2285	7.1042	117.436	172	L		0.0215602	0.000464842	0.249313	0.0621571	0.00683729	0.00730213	0.0854525						YES
213	61.5411	8.84422	117.78	173	E		226	123.081	8.79974	117.536	173	E		0.0444803	0.0019785	0.244125	0.0595972	0.00655569	0.00853419	0.0923807						YES
248	29.7652	6.12107	115.452	174	N		261	59.4397	6.1109	115.449	174	N		0.01017	0.000103429	0.00228119	5.20382e-06	5.72421e-07	0.000104001	0.0101981						-
299	29.5266	8.74146	103.051	175	G		324	62.8092	8.74475	103.04	175	G		-0.00329018	1.08253e-05	0.010231	0.000104674	1.15141e-05	2.23394e-05	0.00472645						-
118	54.9334	7.08929	122.033	176	K		127	95.1194	7.08362	122.011	176	K		0.00567007	3.21497e-05	0.021225	0.0004505	4.9555e-05	8.17047e-05	0.00903906						-
180	249.525	8.53138	119.599	177	D		336	380.332	8.52793	119.559	177	D		0.00344944	1.18986e-05	0.0405121	0.00164123	0.000180535	0.000192434	0.0138721						-
246	58.324	7.54302	115.598	178	K		257	98.2183	7.53652	115.575	178	K		0.00649977	4.2247e-05	0.0222626	0.000495622	5.45184e-05	9.67654e-05	0.00983694						-
195	164.29	7.99206	118.683	180	E		206	340.497	7.99007	118.64	180	E		0.00199032	3.96137e-06	0.043335	0.00187792	0.000206571	0.000210532	0.0145097						-
166	133.868	7.09008	120.088	181	R		176	357.656	7.08695	120.09	181	R		0.00312996	9.79664e-06	-0.00263977	6.96839e-06	7.66523e-07	1.05632e-05	0.0032501						-
20	251.116	8.47022	128.511	182	A		23	322.118	8.46924	128.513	182	A		0.000979424	9.5927e-07	-0.00187683	3.52249e-06	3.87474e-07	1.34674e-06	0.00116049						-
43	89.7939	9.43938	125.999	183	D		48	141.302	9.43545	125.987	183	D		0.00393009	1.54456e-05	0.0128708	0.000165657	1.82223e-05	3.36679e-05	0.00580241						-
48	104.399	9.46452	125.593	186	K		53	138.26	9.46236	125.593	186	K		0.00216007	4.66591e-06	-0.000106812	1.14087e-08	1.25496e-09	4.66717e-06	0.00216036						-
221	185.733	8.31977	117.082	187	T		233	296.893	8.31184	117.019	187	T		0.0079298	6.28818e-05	0.0627441	0.00393683	0.000433051	0.000495933	0.0222695						-
238	117.702	7.9958	116.154	188	H		250	134.626	7.99309	116.17	188	H		0.00270987	7.34337e-06	-0.0164413	0.000270318	2.9735e-05	3.70783e-05	0.0060892						-
134	140.835	8.60402	121.369	189	V		139	246.512	8.59457	121.387	189	V		0.00944996	8.93017e-05	-0.0184402	0.000340043	3.74047e-05	0.000126706	0.0112564						-
175	97.124	9.67971	119.482	190	T		188	160.756	9.67752	119.477	190	T		0.00219059	4.79868e-06	0.00480652	2.31026e-05	2.54129e-06	7.33997e-06	0.00270924						-
107	95.807	7.74648	122.452	191	H		116	104.1	7.74439	122.448	191	H		0.00208998	4.368e-06	0.00369263	1.36355e-05	1.4999e-06	5.86791e-06	0.00242238						-
145	95.5989	7.21875	120.876	198	E		159	104.624	7.2149	120.854	198	E		0.00384998	1.48224e-05	0.0219879	0.000483468	5.31815e-05	6.80039e-05	0.00824645						-
78	171.376	8.79967	123.47	199	A		89	160.098	8.7965	123.454	199	A		0.00317001	1.0049e-05	0.0160751	0.00025841	2.84251e-05	3.84741e-05	0.00620275						-
317	336.995	8.30556	118.471	200	T		337	454.844	8.30345	118.477	200	T		0.00211048	4.45413e-06	-0.00624084	3.89481e-05	4.2843e-06	8.73843e-06	0.00295608						-
37	86.9681	8.56251	126.806	201	L		41	175.009	8.55979	126.805	201	L		0.00271988	7.39774e-06	0.00147247	2.16818e-06	2.38499e-07	7.63624e-06	0.00276338						-
62	94.0005	8.95303	124.397	202	R		71	154.426	8.9508	124.39	202	R		0.00222969	4.97152e-06	0.00666809	4.44634e-05	4.89098e-06	9.8625e-06	0.00314046						-
16	47.007	9.69638	128.753	203	C		18	70.0375	9.69502	128.757	203	C		0.00135994	1.84944e-06	-0.00369263	1.36355e-05	1.4999e-06	3.34934e-06	0.00183012						-
36	94.0192	9.1898	126.858	204	W		39	168.896	9.18963	126.861	204	W		0.000170708	2.91411e-08	-0.00313568	9.8325e-06	1.08157e-06	1.11072e-06	0.0010539						-
143	116.457	8.80007	120.969	205	A		157	136.415	8.79807	120.953	205	A		0.00199986	3.99942e-06	0.0162888	0.000265324	2.91856e-05	3.3185e-05	0.00576064						-
110	94.3836	9.09156	122.197	206	L		119	98.6054	9.09193	122.186	206	L		-0.000370026	1.36919e-07	0.0112305	0.000126123	1.38736e-05	1.40105e-05	0.00374306						-
280	122.285	8.46136	111.383	207	G		298	220.694	8.46028	111.375	207	G		0.00107956	1.16545e-06	0.00801849	6.42962e-05	7.07259e-06	8.23803e-06	0.0028702						-
268	116.564	7.35157	112.842	208	F		281	143.971	7.3492	112.841	208	F		0.00237036	5.61859e-06	0.000511169	2.61294e-07	2.87424e-08	5.64734e-06	0.00237641						-
154	79.2845	8.8412	120.458	209	Y		166	94.1948	8.8388	120.46	209	Y		0.00239944	5.75733e-06	-0.00228119	5.20382e-06	5.72421e-07	6.32975e-06	0.0025159						-
172	143.324	7.95094	119.632	211	A		184	185.555	7.95285	119.624	211	A		-0.00190973	3.64708e-06	0.00820923	6.73914e-05	7.41306e-06	1.10601e-05	0.00332568						-
183	136.86	7.29313	119.286	212	E		195	141.355	7.29366	119.295	212	E		-0.000530243	2.81158e-07	-0.0086441	7.47205e-05	8.21926e-06	8.50042e-06	0.00291555						-
61	177.555	7.27676	124.786	213	I		67	252.242	7.27299	124.785	213	I		0.00376987	1.4212e-05	0.00134277	1.80304e-06	1.98334e-07	1.44103e-05	0.00379609						-
150	129.981	8.06106	120.697	214	T		331	420.752	8.06022	120.726	214	T		0.000840187	7.05914e-07	-0.0291443	0.000849389	9.34328e-05	9.41388e-05	0.00970251						-
18	156.827	8.55337	128.655	215	L		20	206.912	8.55304	128.642	215	L		0.000330925	1.09511e-07	0.012619	0.00015924	1.75164e-05	1.76259e-05	0.00419832						-
244	122.294	8.40977	115.556	216	T		258	153.385	8.4068	115.531	216	T		0.00296974	8.81937e-06	0.02565	0.000657924	7.23716e-05	8.1191e-05	0.0090106						-
102	142.262	8.98591	122.537	217	W		112	175.727	8.98586	122.53	217	W		5.05447e-05	2.55477e-09	0.00656128	4.30504e-05	4.73554e-06	4.7381e-06	0.00217672						-
173	88.6899	9.77341	119.543	218	Q		185	144.045	9.77256	119.539	218	Q		0.000849724	7.22031e-07	0.00431824	1.86472e-05	2.05119e-06	2.77322e-06	0.0016653						-
137	174.347	8.40174	121.278	219	R		146	256.881	8.39911	121.256	219	R		0.00263023	6.91813e-06	0.0220947	0.000488177	5.36995e-05	6.06176e-05	0.00778573						-
12	175.368	9.21572	129.824	220	D		13	273.188	9.21522	129.827	220	D		0.000499725	2.49725e-07	-0.00262451	6.88806e-06	7.57687e-07	1.00741e-06	0.0010037						-
298	143.682	8.38097	103.581	221	G		323	195.341	8.37835	103.566	221	G		0.00261974	6.86306e-06	0.0149078	0.000222244	2.44468e-05	3.13099e-05	0.00559552						-
167	150.669	7.72633	119.953	222	E		177	158.141	7.7234	119.946	222	E		0.00292969	8.58307e-06	0.00725555	5.26431e-05	5.79074e-06	1.43738e-05	0.00379128						-
23	116.416	8.93863	128.379	223	D		24	147.507	8.93692	128.38	223	D		0.00170994	2.92389e-06	-0.000717163	5.14323e-07	5.65755e-08	2.98046e-06	0.0017264						-
75	209.342	8.76833	123.68	224	Q		85	265.832	8.76628	123.677	224	Q		0.00204945	4.20023e-06	0.00240326	5.77566e-06	6.35322e-07	4.83555e-06	0.00219899						-
182	84.7077	8.2601	119.313	225	T		194	180.744	8.25745	119.302	225	T		0.00265026	7.02388e-06	0.0110626	0.000122382	1.3462e-05	2.04859e-05	0.00452613						-
144	106.923	8.63181	120.968	226	Q		158	118.973	8.63018	120.974	226	Q		0.00162983	2.65634e-06	-0.00609589	3.71598e-05	4.08758e-06	6.74393e-06	0.00259691						-
211	117.442	7.77126	117.907	227	D		223	175.499	7.76826	117.875	227	D		0.00299978	8.9987e-06	0.0315552	0.000995729	0.00010953	0.000118529	0.0108871						-
24	137.905	8.64716	128.395	230	L		25	176.75	8.64591	128.391	230	L		0.00124931	1.56078e-06	0.00411987	1.69734e-05	1.86707e-06	3.42785e-06	0.00185145						-
236	128.56	6.47073	116.243	231	V		248	169.69	6.469	116.231	231	V		0.00172997	2.99278e-06	0.0121002	0.000146415	1.61057e-05	1.90985e-05	0.00437018						-
69	286.676	8.1401	123.92	232	E		326	295.303	8.13863	123.899	232	E		0.00146961	2.15976e-06	0.02108	0.000444367	4.88804e-05	5.10401e-05	0.00714424						-
306	335.801	8.53431	122.555	233	T		329	469.358	8.53858	122.556	233	T		-0.00426865	1.82213e-05	-0.00167084	2.7917e-06	3.07087e-07	1.85284e-05	0.00430447						-
304	171.129	8.7755	125.025	234	R		60	180.311	8.77484	124.981	234	R		0.000659943	4.35524e-07	0.0444031	0.00197163	0.00021688	0.000217315	0.0147416						-
51	181.204	8.77166	125.304	236	A		56	212.267	8.76989	125.32	236	A		0.00177002	3.13297e-06	-0.0153275	0.000234931	2.58424e-05	2.89754e-05	0.00538288						-
295	44.4915	8.40807	106.517	237	G		320	79.2507	8.40153	106.503	237	G		0.00653934	4.2763e-05	0.014061	0.000197711	2.17482e-05	6.45112e-05	0.00803189						-
161	21.1027	7.37106	120.21	238	D		173	46.3373	7.36692	120.174	238	D		0.0041399	1.71388e-05	0.0362701	0.00131552	0.000144708	0.000161846	0.0127219						-
239	53.6891	7.90738	116.111	239	R		251	73.4498	7.90715	116.133	239	R		0.000230312	5.30438e-08	-0.0215302	0.000463547	5.09902e-05	5.10433e-05	0.00714446						-
292	48.9384	7.27217	108.295	240	T		317	94.2979	7.27225	108.268	240	T		-8.01086e-05	6.41739e-09	0.027153	0.000737286	8.11015e-05	8.11079e-05	0.00900599						-
163	229.878	8.59297	120.159	241	F		333	382.739	8.58486	120.178	241	F		0.00810719	6.57265e-05	-0.0189514	0.000359156	3.95072e-05	0.000105234	0.0102583						-
278	119.514	8.49139	111.816	242	Q		295	206.503	8.48692	111.798	242	Q		0.00446987	1.99798e-05	0.0176849	0.000312757	3.44033e-05	5.4383e-05	0.00737448						-
311	454.179	9.45415	120.616	243	K		332	534.967	9.45165	120.549	243	K		0.00250053	6.25267e-06	0.0677109	0.00458476	0.000504324	0.000510577	0.0225959						-
231	97.5496	6.07055	116.437	244	W		245	143.313	6.06677	116.426	244	W		0.00377989	1.42876e-05	0.0106659	0.000113761	1.25137e-05	2.68013e-05	0.005177						-
315	271.294	8.54928	119.335	245	A		192	406.655	8.55264	119.367	245	A		-0.00335979	1.12882e-05	-0.0320282	0.00102581	0.000112839	0.000124127	0.0111412						-
3	63.7274	10.5826	131.712	246	A		3	108.956	10.5805	131.709	246	A		0.00212002	4.49448e-06	0.00224304	5.03124e-06	5.53436e-07	5.04791e-06	0.00224676						-
217	134.079	8.13628	117.573	247	V		227	232.367	8.13414	117.565	247	V		0.00214005	4.57979e-06	0.00810242	6.56492e-05	7.22141e-06	1.18012e-05	0.00343529						-
46	182.35	8.0245	125.771	248	V		51	266.679	8.02355	125.758	248	V		0.00094986	9.02233e-07	0.0135574	0.000183804	2.02184e-05	2.11207e-05	0.00459572						-
64	113.673	9.02941	124.189	249	V		74	168.015	9.02685	124.196	249	V		0.00256062	6.55675e-06	-0.00663757	4.40574e-05	4.84631e-06	1.14031e-05	0.00337684						-
159	633.306	7.85513	120.285	251	S		170	663.358	7.85209	120.314	251	S		0.00303411	9.20585e-06	-0.0291901	0.00085206	9.37266e-05	0.000102932	0.0101456						-
216	120.065	9.3334	117.539	252	G		229	166.382	9.33154	117.525	252	G		0.00185966	3.45835e-06	0.0134201	0.000180099	1.98109e-05	2.32693e-05	0.00482382						-
169	94.4962	7.98788	119.76	253	E		182	194.601	7.98414	119.741	253	E		0.00374031	1.39899e-05	0.0186996	0.000349677	3.84644e-05	5.24544e-05	0.00724254						-
139	77.889	10.1851	121.115	254	E		151	113.187	10.1824	121.099	254	E		0.00265026	7.02388e-06	0.0156784	0.000245812	2.70394e-05	3.40632e-05	0.00583637						-
255	135.199	8.92151	114.612	255	Q		267	182.396	8.91937	114.603	255	Q		0.00214005	4.57979e-06	0.00893402	7.98167e-05	8.77984e-06	1.33596e-05	0.00365508						-
194	132.039	8.11879	118.679	256	R		205	277.419	8.1164	118.659	256	R		0.00238991	5.71166e-06	0.0205536	0.00042245	4.64695e-05	5.21812e-05	0.00722365						-
151	282.214	7.88224	120.664	257	Y		162	212.161	7.88081	120.653	257	Y		0.00143003	2.045e-06	0.010376	0.000107661	1.18427e-05	1.38877e-05	0.00372662						-
259	123.775	9.2146	113.52	258	T		272	175.547	9.2112	113.515	258	T		0.00339985	1.1559e-05	0.00554657	3.07644e-05	3.38409e-06	1.49431e-05	0.00386563						-
53	78.7379	8.97937	125.187	259	C		59	89.9564	8.97653	125.156	259	C		0.00284004	8.06584e-06	0.0304337	0.000926207	0.000101883	0.000109949	0.0104856						-
15	118.557	9.1001	128.902	260	H		17	171.067	9.09851	128.886	260	H		0.00158978	2.52738e-06	0.0152588	0.000232831	2.56114e-05	2.81388e-05	0.0053046						-
52	93.0622	8.35478	125.278	261	V		57	106.045	8.35223	125.275	261	V		0.00255013	6.50314e-06	0.00249481	6.22409e-06	6.8465e-07	7.18779e-06	0.002681						-
59	133.631	8.35774	124.854	262	Q		64	213.872	8.35428	124.854	262	Q		0.00345993	1.19711e-05	0.000907898	8.24279e-07	9.06707e-08	1.20618e-05	0.00347301						-
91	236.031	7.9606	123.1	263	H		98	931.236	7.95927	123.092	263	H		0.0013299	1.76863e-06	0.00752258	5.65893e-05	6.22482e-06	7.99345e-06	0.00282727						-
33	132.025	8.1504	127.27	264	E		34	228.895	8.14841	127.247	264	E		0.00199032	3.96137e-06	0.0234146	0.000548244	6.03068e-05	6.42682e-05	0.00801675						-
283	62.9736	10.545	110.987	265	G		302	83.5413	10.5434	110.984	265	G		0.00162983	2.65634e-06	0.00308228	9.50042e-06	1.04505e-06	3.70139e-06	0.0019239						-
106	158.173	7.91859	122.473	266	L		115	139.269	7.91638	122.453	266	L		0.00221014	4.88472e-06	0.0197296	0.000389258	4.28183e-05	4.77031e-05	0.00690674						-
318	316.492	8.21257	118.048	271	T		338	584.014	8.21349	118.049	271	T		-0.000919342	8.4519e-07	-0.00127411	1.62335e-06	1.78569e-07	1.02376e-06	0.00101181						-
31	138.64	9.3087	127.294	272	L		33	187.7	9.30631	127.299	272	L		0.00238991	5.71166e-06	-0.00422668	1.78649e-05	1.96513e-06	7.67679e-06	0.0027707						-
200	490.45	8.30812	118.78	273	R		210	774.039	8.30475	118.783	273	R		0.00336933	1.13524e-05	-0.00333405	1.11159e-05	1.22274e-06	1.25751e-05	0.00354614						-
76	137.812	9.57732	123.526	274	W		86	186.482	9.57421	123.513	274	W		0.00310993	9.67168e-06	0.0130386	0.000170006	1.87007e-05	2.83723e-05	0.00532657						-
19	220.314	7.65581	128.652	275	E		21	269.062	7.6568	128.657	275	E		-0.000989914	9.7993e-07	-0.00547791	3.00074e-05	3.30082e-06	4.28075e-06	0.002069						-
245	170.512	8.0788	115.561	277	S		259	170.254	8.07837	115.537	277	S		0.000430107	1.84992e-07	0.0233536	0.00054539	5.99928e-05	6.01778e-05	0.00775744						-
309	541.778	8.15043	122.373	278	S		330	706.21	8.15519	122.317	278	S		-0.00476074	2.26647e-05	0.0564575	0.00318745	0.00035062	0.000373284	0.0193206						-
222	298.226	8.09729	117.004	281	T		235	488.307	8.09631	116.998	281	T		0.000980377	9.61139e-07	0.0065155	4.24518e-05	4.6697e-06	5.63084e-06	0.00237294						-
60	467.465	8.02578	124.781	282	V		66	578.685	8.02472	124.777	282	V		0.00105953	1.12261e-06	0.00396729	1.57394e-05	1.73133e-06	2.85394e-06	0.00168936						-
108	558.437	8.1287	122.434	284	I		117	726.813	8.12788	122.432	284	I		0.00082016	6.72662e-07	0.00193024	3.72581e-06	4.0984e-07	1.0825e-06	0.00104043						-
50	624.485	8.09493	125.451	285	V		55	698.709	8.09423	125.453	285	V		0.000699997	4.89996e-07	-0.00243378	5.92327e-06	6.5156e-07	1.14156e-06	0.00106844						-
263	341.761	8.36359	113.335	286	G		276	439.659	8.36253	113.336	286	G		0.00106049	1.12463e-06	-0.000434875	1.89117e-07	2.08028e-08	1.14543e-06	0.00107025						-
258	417.943	8.0476	113.721	287	T		271	529.292	8.04613	113.718	287	T		0.00146961	2.15976e-06	0.00372314	1.38618e-05	1.5248e-06	3.68456e-06	0.00191952						-
276	353.364	8.44036	111.975	288	G		292	570.525	8.43863	111.973	288	G		0.00172997	2.99278e-06	0.00219727	4.82798e-06	5.31077e-07	3.52386e-06	0.00187719						-
115	494.752	7.99596	122.113	289	L		124	613.613	7.99488	122.1	289	L		0.00108004	1.16648e-06	0.0126724	0.00016059	1.76649e-05	1.88314e-05	0.00433952						-
186	413.171	8.31788	119.104	290	N		198	613.335	8.31665	119.096	290	N		0.00122929	1.51114e-06	0.0078125	6.10352e-05	6.71387e-06	8.22501e-06	0.00286793						-
141	511.085	8.05078	121.081	291	D		152	701.518	8.04722	121.08	291	D		0.00356197	1.26877e-05	0.000747681	5.59026e-07	6.14929e-08	1.27491e-05	0.00357059						-
152	903.573	7.77698	120.67	292	I		163	917.76	7.77427	120.654	292	I		0.00270891	7.3382e-06	0.0168686	0.000284549	3.13004e-05	3.86386e-05	0.006216						-
68	1050.96	8.07166	124.026	293	F		76	1561.85	8.07032	124.022	293	F		0.00133991	1.79537e-06	0.00387573	1.50213e-05	1.65234e-06	3.44771e-06	0.0018568						-
54	813.782	8.05599	125.185	295	A		58	1099.32	8.0543	125.177	295	A		0.00168991	2.8558e-06	0.00787354	6.19926e-05	6.81918e-06	9.67498e-06	0.00311046						-
176	450.239	8.10991	119.465	296	Q		190	563.601	8.10839	119.461	296	Q		0.00152016	2.31088e-06	0.0031662	1.00248e-05	1.10273e-06	3.41361e-06	0.00184759						-
85	726.428	8.00045	123.352	298	I		327	917.895	8.00165	123.332	298	I		-0.00119686	1.43248e-06	0.019043	0.000362635	3.98898e-05	4.13223e-05	0.00642824						-
47	444.696	8.2433	125.68	299	E		52	617.862	8.24208	125.677	299	E		0.0012207	1.49012e-06	0.0027771	7.71228e-06	8.48351e-07	2.33847e-06	0.0015292						-
70	1563.96	8.1002	123.814	300	W		82	1957.83	8.09906	123.807	300	W		0.00113964	1.29878e-06	0.00691223	4.77789e-05	5.25568e-06	6.55446e-06	0.00256017						-
109	294.291	7.63793	122.272	301	H		118	369.848	7.63508	122.27	301	H		0.00285006	8.12282e-06	0.0021286	4.53094e-06	4.98404e-07	8.62122e-06	0.00293619						-
30	506.324	7.85848	127.588	302	E		32	722.219	7.85501	127.58	302	E		0.00346994	1.20405e-05	0.00724792	5.25324e-05	5.77857e-06	1.78191e-05	0.00422126						-
