# Supplementary material for: Molecular mechanism of phosphopeptide neoantigen immunogenicity
Source: Nat Commun. 2023 Jun 23;14:3763. doi: 10.1038/s41467-023-39425-1 (PMC10290117; doi:10.1038/s41467-023-39425-1)
Supplement: Supplementary file 5 — Supplementary Data 2 [file 41467_2023_39425_MOESM5_ESM.xlsx]

## Sheet: Supplementary_Data2
Binding between pMHC (pMLL/HLA-B*0702 complex) and TCR27, TROSY-NMR																									YES - significant difference
															Chemical shifts							Average	0.00839883	Avg+STDEV	0.0162201			Average	0.391873
pMLL/HLA-B*0702 alone, 78.5 uM								pMLL/HLA-B*0702 +TCR27 mix (78.5 uM each)																			Peak volume ratio			Avg-STDEV
					HLA-B*0702							HLA-B*0702			dH	dH2	dN	dN2	0.11*dN2	Q+T	sqrt(Q+T))	STDEV	0.00782128				Volume (V/V0)	STDEV	0.291565	0.100308
Peak no	Volume, Vo	1H ppm	15N ppm		Residue number	Residue type		Peak no	Volume, V	1H ppm	15N ppm	Residue number	Residue type
219	354.199	8.39538	117.009	4.N	3	H		226	117.042	8.39217	116.993	3	H		0.00321007	1.03045e-05	0.0164337	0.000270067	2.97074e-05	4.00119e-05	0.0063255				-		0.330441			-
230	322.959	9.29691	116.328	5.N	4	S		231	122.501	9.2944	116.344	4	S		0.00251007	6.30046e-06	-0.0157318	0.00024749	2.72239e-05	3.35243e-05	0.00579002				-		0.379307			-
90	228.086	8.88804	123.354	6.N	5	M		93	45.4315	8.88652	123.374	5	M		0.0015192	2.30798e-06	-0.0198746	0.000394999	4.34499e-05	4.57578e-05	0.00676445				-		0.199185			-
29	259.289	9.11646	128.205	7.N	6	R		28	72.2042	9.11831	128.249	6	R		-0.00185013	3.42297e-06	-0.0440216	0.0019379	0.000213169	0.000216592	0.0147171				-		0.278469			-
206	360.423	8.57169	118.168	9.N	8	F		212	123.056	8.5669	118.151	8	F		0.00478935	2.29379e-05	0.0175476	0.000307919	3.3871e-05	5.68089e-05	0.00753717				-		0.34142			-
78	258.515	9.93415	123.746	10.N	9	Y		82	44.7804	9.93585	123.79	9	Y		-0.0017004	2.89136e-06	-0.0435715	0.00189847	0.000208832	0.000211723	0.0145507				-		0.173222			-
179	255.103	9.18958	119.423	11.N	10	T		188	71.1493	9.18762	119.435	10	T		0.0019598	3.84082e-06	-0.0118713	0.000140929	1.55022e-05	1.9343e-05	0.00439806				-		0.278904			-
75	295.599	9.2361	123.965	12.N	11	S		79	38.3683	9.24182	123.999	11	S		-0.00572014	3.272e-05	-0.0339966	0.00115577	0.000127134	0.000159854	0.0126434				-		0.129798			-
119	301.853	9.21342	122.051	14.N	13	S		125	65.7295	9.21161	122.047	13	S		0.00181007	3.27637e-06	0.00449371	2.01935e-05	2.22128e-06	5.49765e-06	0.00234471				-		0.217754			-
306	887.262	9.39187	120.484	15.N	14	R		302	198.927	9.39523	120.493	14	R		-0.00336075	1.12946e-05	-0.00898743	8.07738e-05	8.88512e-06	2.01798e-05	0.00449219				-		0.224203			-
148	287.909	8.29798	120.796	18.N	17	R		158	53.4795	8.29711	120.824	17	R		0.000870705	7.58127e-07	-0.0273895	0.000750186	8.25205e-05	8.32786e-05	0.00912571				-		0.185751			-
289	244.932	7.87858	108.134	19.N	18	G		286	106.058	7.87521	108.093	18	G		0.00337029	1.13588e-05	0.0413666	0.00171119	0.000188231	0.00019959	0.0141276				-		0.43301			-
130	690.684	8.35483	121.474	20.N	19	E		139	160.587	8.35482	121.475	19	E		9.53674e-06	9.09495e-11	-0.00160217	2.56696e-06	2.82365e-07	2.82456e-07	0.000531466				-		0.232504			-
42	411.006	8.24525	126.634	22.N	21	R		44	121.427	8.2417	126.634	21	R		0.00354958	1.25995e-05	4.57764e-05	2.09548e-09	2.30502e-10	1.25997e-05	0.00354961				-		0.295439			-
5	296.34	9.1414	130.929	23.N	22	F		3	52.0842	9.14311	130.951	22	F		-0.00170994	2.92389e-06	-0.0217743	0.00047412	5.21532e-05	5.50771e-05	0.00742139				-		0.175758			-
32	366.851	8.47089	127.742	24.N	23	I		31	194.081	8.46256	127.778	23	I		0.00833035	6.93947e-05	-0.0355453	0.00126347	0.000138982	0.000208377	0.0144353				-		0.529047			-
191	288.631	8.95519	118.922	25.N	24	S		197	88.7944	8.94907	118.922	24	S		0.00611973	3.74511e-05	0.0001297	1.6822e-08	1.85042e-09	3.74529e-05	0.00611988				-		0.307639			-
198	230.982	8.68169	118.614	26.N	25	V		207	27.9057	8.68258	118.583	25	V		-0.000889778	7.91705e-07	0.0312805	0.000978471	0.000107632	0.000108423	0.0104127				-		0.120813			-
290	243.192	7.13963	108.057	27.N	26	G		287	35.4368	7.12959	108.047	26	G		0.0100398	0.000100798	0.00979614	9.59644e-05	1.05561e-05	0.000111354	0.0105524				-		0.145715			-
53	220.457	9.57924	125.487	28.N	27	Y		55	92.6664	9.57732	125.505	27	Y		0.00191975	3.68543e-06	-0.0183716	0.000337515	3.71267e-05	4.08121e-05	0.00638843				-		0.420337			-
120	233.291	8.86652	122.097	29.N	28	V		121	41.482	8.86549	122.123	28	V		0.00102997	1.06083e-06	-0.0259933	0.000675654	7.4322e-05	7.53828e-05	0.00868233				-		0.177812			-
36	327.932	9.50136	127.214	30.N	29	D		35	100.043	9.49808	127.209	29	D		0.00327969	1.07563e-05	0.00502014	2.52018e-05	2.7722e-06	1.35285e-05	0.00367812				-		0.305073			-
170	99.6644	6.75806	119.925	31.N	30	D		308	6.27259	6.74591	119.915	30	D		0.0121498	0.000147618	0.00965118	9.31454e-05	1.0246e-05	0.000157864	0.0125644				-		0.0629371			YES
199	102.276	6.49276	118.63	33.N	32	Q		309	5.3031	6.4884	118.606	32	Q		0.0043602	1.90113e-05	0.0235214	0.000553257	6.08583e-05	7.98696e-05	0.00893698				-		0.0518509			YES
157	80.9774	8.73124	120.473	34.N	33	F		311	7.3084	8.72751	120.493	33	F		0.00372982	1.39116e-05	-0.0203857	0.000415578	4.57136e-05	5.96252e-05	0.00772174				-		0.0902524			YES
132	196.582	8.97722	121.413	37.N	36	F		141	3.76582	8.97123	121.383	36	F		0.00599003	3.58804e-05	0.0302429	0.000914634	0.00010061	0.00013649	0.0116829				-		0.0191565			YES
31	370.024	7.63549	127.909	38.N	37	D		30	229.589	7.63839	127.914	37	D		-0.00290012	8.41072e-06	-0.00505829	2.55863e-05	2.81449e-06	1.12252e-05	0.0033504				-		0.620472			-
97	302.933	9.45148	123.028	39.N	38	S		101	94.8934	9.45392	123.024	38	S		-0.00244045	5.95581e-06	0.00395966	1.56789e-05	1.72468e-06	7.68048e-06	0.00277137				-		0.313249			-
101	367.091	8.36357	122.876	40.N	39	D		106	75.4845	8.36043	122.885	39	D		0.00314045	9.86242e-06	-0.00930786	8.66363e-05	9.52999e-06	1.93924e-05	0.00440368				-		0.205629			-
69	407.355	7.34209	124.38	41.N	40	A		72	151.954	7.34179	124.404	40	A		0.000299931	8.99583e-08	-0.0244598	0.000598284	6.58112e-05	6.59012e-05	0.00811795				-		0.373025			-
81	442.295	8.19551	123.58	42.N	41	A		87	160.168	8.19247	123.592	41	A		0.00304031	9.24351e-06	-0.0126266	0.000159432	1.75375e-05	2.67811e-05	0.00517504				-		0.362128			-
274	403.666	7.97166	111.464	43.N	42	S		274	161.253	7.97173	111.47	42	S		-7.00951e-05	4.91332e-09	-0.00574493	3.30043e-05	3.63047e-06	3.63538e-06	0.00190667				-		0.399471			-
93	545.473	7.80655	123.263	45.N	44	R		97	222.894	7.80384	123.299	44	R		0.00270987	7.34337e-06	-0.0357437	0.00127761	0.000140537	0.000147881	0.0121606				-		0.408625			-
224	249.366	9.21019	116.512	59.N	58	E		229	36.8506	9.20852	116.55	58	E		0.00166988	2.78851e-06	-0.0372772	0.00138959	0.000152855	0.000155644	0.0124757				-		0.147777			-
59	134.124	7.68083	125.16	60.N	59	Y		59	11.456	7.68074	125.221	59	Y		9.01222e-05	8.12202e-09	-0.0606689	0.00368072	0.000404879	0.000404887	0.0201218				YES		0.0854136			YES
89	218.987	9.28569	123.351	62.N	61	D		96	17.3062	9.2836	123.298	61	D		0.00209045	4.37e-06	0.0533524	0.00284647	0.000313112	0.000317482	0.017818				YES		0.0790285			YES
95	124.258	7.4844	123.162	67.N	66	I		99	3.62386	7.47712	123.154	66	I		0.00727987	5.29965e-05	0.00801086	6.41739e-05	7.05913e-06	6.00557e-05	0.00774956				-		0.0291639			YES
173	254.455	7.82561	119.705	68.N	67	Y		181	19.9977	7.83311	119.744	67	Y		-0.00749969	5.62454e-05	-0.0382767	0.0014651	0.000161161	0.000217407	0.0147447				-		0.0785905			YES
218	272.875	7.67628	117.072	69.N	68	K		224	21.978	7.67285	117.073	68	K		0.00342989	1.17641e-05	-0.00169373	2.86871e-06	3.15558e-07	1.20797e-05	0.00347559				-		0.0805422			YES
102	133.386	7.58377	122.805	70.N	69	A		314	6.02736	7.58464	122.785	69	A		-0.000870228	7.57296e-07	0.0208969	0.000436681	4.80349e-05	4.87922e-05	0.00698514				-		0.0451874			YES
86	110.732	9.20298	123.43	71.N	70	Q		315	3.19484	9.20579	123.322	70	Q		-0.00280952	7.89343e-06	0.108414	0.0117535	0.00129289	0.00130078	0.0360664				YES		0.0288519			YES
88	282.143	8.33563	123.393	72.N	71	A		92	48.5841	8.33602	123.406	71	A		-0.000390053	1.52141e-07	-0.0130768	0.000171002	1.88102e-05	1.89624e-05	0.00435458				-		0.172197			-
215	279.372	7.03306	117.625	73.N	72	Q		220	37.3577	7.03452	117.622	72	Q		-0.00146008	2.13182e-06	0.00315857	9.97656e-06	1.09742e-06	3.22924e-06	0.00179701				-		0.13372			-
122	257.24	8.11918	121.845	74.N	73	T		130	20.4205	8.0946	121.805	73	T		0.02458	0.000604176	0.0399017	0.00159215	0.000175136	0.000779313	0.0279162				YES		0.079383			YES
106	254.832	7.44176	122.62	77.N	76	E		111	8.02206	7.43862	122.64	76	E		0.00313997	9.85943e-06	-0.0196533	0.000386253	4.24878e-05	5.23473e-05	0.00723514				-		0.0314798			YES
200	206.184	9.08475	118.554	78.N	77	S		206	29.7252	9.08803	118.581	77	S		-0.00327969	1.07563e-05	-0.027504	0.000756468	8.32115e-05	9.39678e-05	0.0096937				-		0.144168			-
135	337.389	8.82346	121.294	79.N	78	L		143	84.365	8.82368	121.293	78	L		-0.000220299	4.85315e-08	0.00131989	1.7421e-06	1.91631e-07	2.40162e-07	0.000490063				-		0.250053			-
133	222	7.27596	121.45	80.N	79	R		140	34.5889	7.27115	121.449	79	R		0.00480986	2.31347e-05	0.000358582	1.28581e-07	1.41439e-08	2.31489e-05	0.00481133				-		0.155806			-
116	376.803	8.23087	122.196	81.N	80	N		122	128.73	8.24976	122.145	80	N		-0.0188894	0.00035681	0.0519867	0.00270262	0.000297288	0.000654098	0.0255753				YES		0.341638			-
223	227.779	7.02598	116.598	83.N	82	L		228	77.4058	7.01814	116.613	82	L		0.00784016	6.14681e-05	-0.0150375	0.000226128	2.4874e-05	8.63421e-05	0.00929204				-		0.339829			-
293	174.416	7.02718	105.439	84.N	83	R		290	61.2273	7.02971	105.457	83	R		-0.00252962	6.39898e-06	-0.0179138	0.000320905	3.52995e-05	4.16985e-05	0.00645744				-		0.351041			-
258	194.56	7.58595	113.367	86.N	85	Y		260	29.0873	7.58471	113.355	85	Y		0.00123978	1.53705e-06	0.0122452	0.000149944	1.64939e-05	1.80309e-05	0.00424628				-		0.149503			-
217	361.337	8.5841	117.406	88.N	87	Q		222	133.262	8.57889	117.391	87	Q		0.00520992	2.71433e-05	0.0149994	0.000224982	2.4748e-05	5.18913e-05	0.00720356				-		0.368804			-
292	292.905	7.29765	105.976	92.N	91	G		289	140.628	7.28781	105.965	91	G		0.00984001	9.68258e-05	0.0109406	0.000119696	1.31665e-05	0.000109992	0.0104877				-		0.480113			-
242	466.569	7.84369	115.591	93.N	92	S		245	199.547	7.84093	115.598	92	S		0.00275993	7.61723e-06	-0.00657654	4.32509e-05	4.75759e-06	1.23748e-05	0.00351779				-		0.42769			-
85	1056.31	8.23672	123.483	94.N	93	H		89	325.778	8.23311	123.55	93	H		0.00360966	1.30296e-05	-0.067131	0.00450658	0.000495723	0.000508753	0.0225556				YES		0.308412			-
253	340.028	8.30355	114.374	95.N	94	T		254	79.61	8.29678	114.356	94	T		0.00677013	4.58347e-05	0.0180359	0.000325293	3.57823e-05	8.1617e-05	0.00903421				-		0.234128			-
6	397.648	9.80983	130.845	96.N	95	L		4	81.5326	9.80665	130.813	95	L		0.00317955	1.01095e-05	0.031601	0.00099862	0.000109848	0.000119958	0.0109525				-		0.205037			-
25	208.241	9.18781	128.395	97.N	96	Q		25	103.977	9.18408	128.407	96	Q		0.00372982	1.39116e-05	-0.0125885	0.00015847	1.74317e-05	3.13433e-05	0.00559851				-		0.499312			-
228	146.945	9.61621	116.342	98.N	97	S		234	1.80498	9.61492	116.312	97	S		0.00129032	1.66493e-06	0.0297852	0.000887156	9.75871e-05	9.9252e-05	0.00996253				-		0.0122834			YES
43	259.328	9.1369	126.586	99.N	98	M		45	22.6786	9.13794	126.595	98	M		-0.00104046	1.08255e-06	-0.00941467	8.86361e-05	9.74997e-06	1.08325e-05	0.00329128				-		0.0874514			YES
159	316.416	8.02554	120.415	100.N	99	Y		167	75.8987	8.02357	120.422	99	Y		0.00197029	3.88205e-06	-0.00675964	4.56928e-05	5.02621e-06	8.90825e-06	0.00298467				-		0.23987			-
275	225.735	8.09149	111.248	102.N	101	C		275	46.4743	8.09065	111.271	101	C		0.000840187	7.05914e-07	-0.0224838	0.000505522	5.56075e-05	5.63134e-05	0.00750422				-		0.205879			-
112	439.398	8.58099	122.437	103.N	102	D		116	133.302	8.58285	122.463	102	D		-0.00186062	3.4619e-06	-0.0262604	0.000689607	7.58568e-05	7.93187e-05	0.00890611				-		0.303374			-
150	1189.32	9.42084	120.737	104.N	103	V		303	345.557	9.43096	120.719	103	V		-0.0101194	0.000102403	0.0185623	0.00034456	3.79016e-05	0.000140305	0.011845				-		0.29055			-
281	268.385	8.35561	110.183	105.N	104	G		281	39.1627	8.35109	110.208	104	G		0.00451946	2.04255e-05	-0.0255127	0.000650898	7.15987e-05	9.20243e-05	0.00959293				-		0.14592			-
285	222.467	8.17997	108.801	108.N	107	G		284	74.1334	8.17869	108.783	107	G		0.00127983	1.63797e-06	0.0173569	0.000301261	3.31387e-05	3.47767e-05	0.00589718				-		0.333233			-
189	235.888	7.36741	119.006	109.N	108	R		196	39.0742	7.37031	119.025	108	R		-0.00289965	8.40795e-06	-0.0186539	0.000347967	3.82764e-05	4.66843e-05	0.00683259				-		0.165647			-
98	868.115	8.59229	122.99	110.N	109	L		102	276.757	8.58973	122.979	109	L		0.00255966	6.55187e-06	0.0110321	0.000121707	1.33878e-05	1.99397e-05	0.00446539				-		0.318803			-
17	215.835	9.41814	129.066	111.N	110	L		15	63.5462	9.41046	129.104	110	L		0.00767994	5.89815e-05	-0.0387268	0.00149977	0.000164974	0.000223956	0.0149651				-		0.29442			-
244	146.531	7.13286	115.526	112.N	111	R		247	17.3542	7.13227	115.515	111	R		0.000590324	3.48483e-07	0.0116425	0.000135547	1.49101e-05	1.52586e-05	0.00390623				-		0.118434			-
278	382.796	8.63375	110.863	113.N	112	G		277	116.656	8.63251	110.851	112	G		0.00123978	1.53705e-06	0.0118484	0.000140386	1.54424e-05	1.69795e-05	0.00412062				-		0.304747			-
72	290.254	9.68726	124.129	115.N	114	D		77	55.2446	9.68748	124.131	114	D		-0.000220299	4.85315e-08	-0.00219727	4.82798e-06	5.31077e-07	5.79609e-07	0.000761321				-		0.190332			-
128	311.349	9.31783	121.534	116.N	115	Q		136	42.99	9.31532	121.545	115	Q		0.00251007	6.30046e-06	-0.0108871	0.00011853	1.30383e-05	1.93387e-05	0.00439758				-		0.138076			-
231	255.568	8.73875	116.335	117.N	116	Y		232	51.885	8.73769	116.359	116	Y		0.00106049	1.12463e-06	-0.0239182	0.000572078	6.29286e-05	6.40532e-05	0.00800332				-		0.203018			-
48	482.964	8.61134	125.905	118.N	117	A		50	140.46	8.60992	125.996	117	A		0.00142002	2.01646e-06	-0.0907898	0.00824279	0.000906707	0.000908723	0.030145				YES		0.29083			-
114	863.727	8.32536	122.275	119.N	118	Y		118	245.021	8.31877	122.365	118	Y		0.00658989	4.34266e-05	-0.0898895	0.00808013	0.000888814	0.000932241	0.0305326				YES		0.283679			-
16	206.339	9.47462	129.566	120.N	119	D		14	28.6194	9.47705	129.532	119	D		-0.00242996	5.90472e-06	0.0337982	0.00114232	0.000125655	0.00013156	0.01147				-		0.138701			-
185	405.773	7.13939	119.193	122.N	121	K		193	373.793	7.11417	119.158	121	K		0.0252199	0.000636044	0.0349197	0.00121939	0.000134133	0.000770177	0.0277521				YES		0.921186			-
87	177.951	8.66323	123.418	124.N	123	Y		91	1.78376	8.66174	123.448	123	Y		0.00148964	2.21903e-06	-0.0305939	0.000935985	0.000102958	0.000105177	0.0102556				-		0.0100238			YES
248	184.459	7.33168	115.113	125.N	124	I		249	30.2818	7.32866	115.147	124	I		0.00301981	9.11925e-06	-0.0333176	0.00111006	0.000122107	0.000131226	0.0114554				-		0.164165			-
38	349.952	8.32253	127.01	126.N	125	A		37	78.1259	8.32005	127.003	125	A		0.00247955	6.14818e-06	0.0070343	4.94814e-05	5.44295e-06	1.15911e-05	0.00340458				-		0.223248			-
40	538.31	9.3382	126.725	127.N	126	L		42	161.229	9.33364	126.73	126	L		0.00455952	2.07892e-05	-0.00511932	2.62075e-05	2.88282e-06	2.3672e-05	0.00486539				-		0.299509			-
45	352.721	8.77543	126.553	128.N	127	N		47	79.0869	8.77378	126.562	127	N		0.00164986	2.72203e-06	-0.00936127	8.76333e-05	9.63967e-06	1.23617e-05	0.00351592				-		0.22422			-
167	384.236	8.67828	120.085	129.N	128	E		171	101.176	8.67953	120.134	128	E		-0.00125027	1.56317e-06	-0.0488129	0.0023827	0.000262097	0.00026366	0.0162376				YES		0.263317			-
257	92.3324	8.14925	113.412	132.N	131	R		318	9.40584	8.14599	113.456	131	R		0.00325966	1.06254e-05	-0.0443039	0.00196284	0.000215912	0.000226537	0.0150512				-		0.101869			-
247	77.0067	7.67406	115.109	133.N	132	S		319	7.70035	7.6666	115.135	132	S		0.00745964	5.56462e-05	-0.0251541	0.000632729	6.96002e-05	0.000125246	0.0111914				-		0.0999958			YES
160	492.107	8.61856	120.365	134.N	133	W		168	123.38	8.61502	120.382	133	W		0.00354004	1.25319e-05	-0.016243	0.000263834	2.90218e-05	4.15537e-05	0.00644621				-		0.250718			-
209	308.83	9.45606	117.844	135.N	134	T		215	110.706	9.45821	117.849	134	T		-0.00214958	4.6207e-06	-0.00533295	2.84403e-05	3.12844e-06	7.74914e-06	0.00278373				-		0.358469			-
0	501.515	8.95053	133.26	136.N	135	A		0	251.436	8.95088	133.292	135	A		-0.000349998	1.22499e-07	-0.0325317	0.00105831	0.000116415	0.000116537	0.0107952				-		0.501352			-
60	381.72	8.25715	125.021	137.N	136	A		62	156.203	8.25596	125.065	136	A		0.00118923	1.41427e-06	-0.0441666	0.00195069	0.000214575	0.00021599	0.0146966				-		0.409209			-
252	348.295	7.12408	114.578	138.N	137	D		253	161.953	7.12172	114.595	137	D		0.00236034	5.57122e-06	-0.0176697	0.000312218	3.43439e-05	3.99151e-05	0.00631784				-		0.464987			-
280	241.097	7.7318	110.288	139.N	138	T		280	38.5474	7.73184	110.315	138	T		-4.00543e-05	1.60435e-09	-0.0270996	0.000734389	8.07828e-05	8.07844e-05	0.00898801				-		0.159884			-
28	210.573	7.53877	128.236	140.N	139	A		29	47.0163	7.53195	128.248	139	A		0.0068202	4.65152e-05	-0.0123749	0.000153138	1.68451e-05	6.33603e-05	0.00795992				-		0.223279			-
201	321.519	8.07887	118.587	141.N	140	A		205	84.2314	8.09272	118.63	140	A		-0.0138502	0.000191828	-0.0437012	0.00190979	0.000210077	0.000401906	0.0200476				YES		0.26198			-
222	244.676	7.2763	116.945	142.N	141	Q		227	82.053	7.276	116.978	141	Q		0.000299931	8.99583e-08	-0.0328293	0.00107776	0.000118554	0.000118644	0.0108924				-		0.335353			-
77	151.218	7.69467	123.792	143.N	142	I		83	29.4406	7.68755	123.835	142	I		0.00712013	5.06963e-05	-0.0435333	0.00189515	0.000208467	0.000259163	0.0160985				-		0.19469			-
207	148.378	6.44747	118.153	144.N	143	T		310	12.2491	6.44936	118.145	143	T		-0.00188971	3.57099e-06	0.0085907	7.38001e-05	8.11801e-06	1.1689e-05	0.00341892				-		0.0825535			YES
143	200.711	8.4768	121.005	145.N	144	Q		153	41.8096	8.47561	120.998	144	Q		0.00119019	1.41654e-06	0.00681305	4.64176e-05	5.10594e-06	6.52248e-06	0.00255392				-		0.208307			-
202	129.05	7.70836	118.48	146.N	145	R		208	11.0831	7.70949	118.472	145	R		-0.00112963	1.27606e-06	0.00753021	5.67041e-05	6.23745e-06	7.51351e-06	0.00274108				-		0.0858822			YES
125	217.983	7.53949	121.702	147.N	146	K		134	43.144	7.53979	121.68	146	K		-0.000299931	8.99583e-08	0.0217896	0.000474785	5.22263e-05	5.23163e-05	0.007233				-		0.197924			-
117	165.188	9.04615	122.123	148.N	147	W		129	4.966	9.04117	122.12	147	W		0.00498486	2.48488e-05	0.00297546	8.85339e-06	9.73872e-07	2.58227e-05	0.0050816				-		0.0300628			YES
71	157.069	7.79648	124.247	150.N	149	A		76	36.9406	7.79376	124.189	149	A		0.00272036	7.40034e-06	0.058548	0.00342787	0.000377065	0.000384466	0.0196078				YES		0.235188			-
225	318.925	7.40781	116.473	151.N	150	A		307	154.401	7.40341	116.482	150	A		0.00440025	1.93622e-05	-0.008461	7.15885e-05	7.87473e-06	2.7237e-05	0.0052189				-		0.484129			-
243	183.99	7.72044	115.483	152.N	151	R		246	38.3936	7.7178	115.499	151	R		0.00263977	6.96839e-06	-0.016098	0.000259146	2.85061e-05	3.54745e-05	0.00595605				-		0.208672			-
149	134.711	9.65589	120.77	154.N	153	A		321	15.9406	9.65312	120.746	153	A		0.00277042	7.67525e-06	0.024437	0.000597165	6.56881e-05	7.33633e-05	0.00856524				-		0.118331			-
232	209.696	7.61649	116.312	155.N	154	E		236	35.6277	7.61335	116.336	154	E		0.00313997	9.85943e-06	-0.0242844	0.00058973	6.48703e-05	7.47298e-05	0.00864464				-		0.169901			-
134	127.133	7.11216	121.439	156.N	155	Q		322	23.8097	7.1045	121.452	155	Q		0.00766039	5.86816e-05	-0.0128174	0.000164285	1.80714e-05	7.67529e-05	0.00876088				-		0.187282			-
216	47.6163	7.95992	117.577	157.N	156	R		324	2.4295	7.95712	117.506	156	R		0.00279999	7.83993e-06	0.0717468	0.00514761	0.000566237	0.000574077	0.0239599				YES		0.0510223			YES
124	68.8775	7.13792	121.719	158.N	157	R		323	40.557	7.1349	121.766	157	R		0.00301981	9.11925e-06	-0.0478973	0.00229416	0.000252357	0.000261476	0.0161702				-		0.588828			-
287	44.4153	8.55105	108.333	159.N	158	A		325	23.4965	8.54676	108.466	158	A		0.00429058	1.84091e-05	-0.133751	0.0178893	0.00196782	0.00198623	0.0445672				YES		0.529019			-
286	90.2557	8.11096	108.567	162.N	161	E		285	35.8686	8.12102	108.588	161	E		-0.0100603	0.00010121	-0.0213242	0.00045472	5.00192e-05	0.000151229	0.0122975				-		0.397411			-
284	138.162	7.19238	109.475	163.N	162	G		283	27.0524	7.19355	109.456	162	G		-0.00117016	1.36927e-06	0.0188599	0.000355694	3.91264e-05	4.04957e-05	0.00636362				-		0.195803			-
10	160.512	8.8107	130.539	164.N	163	E		7	10.0162	8.81156	130.575	163	E		-0.000859261	7.38329e-07	-0.0356598	0.00127162	0.000139878	0.000140617	0.0118582				-		0.0624018			YES
307	238.821	7.8791	121.079	168.N	167	W		150	89.4181	7.88639	121.129	167	W		-0.00729036	5.31494e-05	-0.0499115	0.00249116	0.000274027	0.000327177	0.018088				YES		0.374415			-
126	484.681	7.49302	121.699	170.N	169	R		132	103.048	7.49054	121.716	169	R		0.00248003	6.15055e-06	-0.016922	0.000286354	3.14989e-05	3.76495e-05	0.00613592				-		0.21261			-
161	126.637	9.00834	120.303	171.N	170	R		326	10.653	9.00903	120.29	170	R		-0.00069046	4.76735e-07	0.0139084	0.000193443	2.12788e-05	2.17555e-05	0.00466428				-		0.0841222			YES
190	89.1398	7.53907	118.95	172.N	171	Y		327	5.07734	7.54426	118.898	171	Y		-0.0051899	2.6935e-05	0.0523758	0.00274322	0.000301755	0.00032869	0.0181298				YES		0.0569593			YES
214	79.6641	7.12062	117.657	173.N	172	L		328	9.12149	7.12695	117.561	172	L		-0.00633001	4.00691e-05	0.0955963	0.00913866	0.00100525	0.00104532	0.0323314				YES		0.114499			-
211	135.471	8.85346	117.788	174.N	173	E		216	21.444	8.84418	117.813	173	E		0.0092802	8.61222e-05	-0.0250168	0.00062584	6.88423e-05	0.000154965	0.0124485				-		0.158292			-
245	62.92	6.12191	115.465	175.N	174	N		329	49.3992	6.11311	115.46	174	N		0.00880003	7.74405e-05	0.00491333	2.41408e-05	2.65549e-06	8.0096e-05	0.00894964				-		0.785111			-
295	69.1152	8.74741	103.042	176.N	175	G		330	14.3681	8.74624	103.029	175	G		0.00117016	1.36927e-06	0.0134811	0.000181741	1.99915e-05	2.13608e-05	0.00462177				-		0.207886			-
121	144.433	7.09084	121.985	177.N	176	K		128	1.83282	7.09278	122.004	176	K		-0.00194025	3.76457e-06	-0.018486	0.000341733	3.75906e-05	4.13552e-05	0.0064308				-		0.0126898			YES
240	114.732	7.5479	115.624	179.N	178	K		241	10.3922	7.5341	115.638	178	K		0.0138001	0.000190444	-0.0141602	0.00020051	2.20561e-05	0.0002125	0.0145774				-		0.0905786			YES
197	317.84	7.99991	118.704	181.N	180	E		200	98.7225	7.99384	118.707	180	E		0.00606966	3.68408e-05	-0.00312042	9.73704e-06	1.07107e-06	3.79118e-05	0.00615726				-		0.310605			-
166	307.202	7.09225	120.139	182.N	181	R		174	68.0192	7.08655	120.144	181	R		0.00569963	3.24858e-05	-0.00463867	2.15173e-05	2.3669e-06	3.48527e-05	0.00590362				-		0.221415			-
24	520.051	8.47486	128.534	183.N	182	A		22	358.491	8.47491	128.6	182	A		-4.95911e-05	2.45927e-09	-0.0655975	0.00430304	0.000473334	0.000473336	0.0217563				YES		0.689337			-
46	217.867	9.43928	126.058	184.N	183	D		48	139.078	9.43907	126.081	183	D		0.000209808	4.40195e-08	-0.02285	0.000522124	5.74337e-05	5.74777e-05	0.0075814				-		0.638363			-
50	194.904	9.46466	125.627	187.N	186	K		53	110.488	9.46322	125.622	186	K		0.00144005	2.07374e-06	0.00469208	2.20156e-05	2.42172e-06	4.49545e-06	0.00212025				-		0.566886			-
220	509.412	8.30596	117.048	188.N	187	T		223	187.181	8.30533	117.072	187	T		0.000629425	3.96176e-07	-0.0240784	0.000579768	6.37745e-05	6.41706e-05	0.00801066				-		0.367445			-
229	182.466	7.99938	116.398	189.N	188	H		233	84.1911	7.99815	116.394	188	H		0.00123024	1.51349e-06	0.0038147	1.45519e-05	1.60071e-06	3.1142e-06	0.00176471				-		0.461408			-
136	329.434	8.57916	121.271	190.N	189	V		144	164.667	8.57925	121.284	189	V		-9.05991e-05	8.20819e-09	-0.0124741	0.000155602	1.71162e-05	1.71244e-05	0.00413817				-		0.499848			-
175	252.312	9.69448	119.6	191.N	190	T		184	83.5915	9.69283	119.601	190	T		0.00164986	2.72203e-06	-0.00164795	2.71574e-06	2.98731e-07	3.02076e-06	0.00173803				-		0.331303			-
105	333.375	7.70392	122.628	192.N	191	H		110	181.744	7.70399	122.612	191	H		-7.00951e-05	4.91332e-09	0.0160904	0.000258901	2.84791e-05	2.8484e-05	0.00533704				-		0.545165			-
154	183.029	7.23043	120.69	199.N	198	E		163	33.9911	7.22506	120.701	198	E		0.00537014	2.88384e-05	-0.0110397	0.000121876	1.34063e-05	4.22447e-05	0.00649959				-		0.185715			-
300	596.878	8.79095	123.465	200.N	199	A		296	293.017	8.79413	123.53	199	A		-0.0031805	1.01156e-05	-0.0649567	0.00421937	0.000464131	0.000474246	0.0217772				YES		0.490917			-
203	576.299	8.29987	118.397	201.N	200	T		209	342.992	8.29857	118.413	200	T		0.00129986	1.68963e-06	-0.016304	0.000265821	2.92403e-05	3.09299e-05	0.00556147				-		0.595163			-
41	237.396	8.5627	126.719	202.N	201	L		43	110.789	8.56217	126.725	201	L		0.000530243	2.81158e-07	-0.00550079	3.02587e-05	3.32846e-06	3.60962e-06	0.0018999				-		0.466684			-
67	193.994	8.99137	124.471	203.N	202	R		70	122.16	8.9904	124.458	202	R		0.000969887	9.4068e-07	0.0133896	0.000179281	1.97209e-05	2.06616e-05	0.0045455				-		0.629708			-
19	98.7659	9.69323	128.749	204.N	203	C		18	39.4109	9.69405	128.782	203	C		-0.00082016	6.72662e-07	-0.0324554	0.00105336	0.000115869	0.000116542	0.0107955				-		0.399033			-
39	207.017	9.21	126.925	205.N	204	W		38	124.564	9.20719	126.921	204	W		0.00281048	7.89879e-06	0.00424957	1.80589e-05	1.98648e-06	9.88526e-06	0.00314408				-		0.601712			-
145	289.159	8.79615	120.944	206.N	205	A		155	99.3826	8.79666	120.953	205	A		-0.000510216	2.6032e-07	-0.00830078	6.8903e-05	7.57933e-06	7.83965e-06	0.00279994				-		0.343695			-
115	217.391	9.10172	122.207	207.N	206	L		120	92.9292	9.09881	122.209	206	L		0.00290966	8.46612e-06	-0.00204468	4.18071e-06	4.59878e-07	8.926e-06	0.00298764				-		0.427475			-
273	283.232	8.45902	111.43	208.N	207	G		273	169.808	8.45898	111.449	207	G		4.00543e-05	1.60435e-09	-0.0194168	0.000377012	4.14714e-05	4.1473e-05	0.00643995				-		0.599538			-
263	217.068	7.35675	112.865	209.N	208	F		265	113.879	7.35404	112.87	208	F		0.00270987	7.34337e-06	-0.00476837	2.27374e-05	2.50111e-06	9.84448e-06	0.00313759				-		0.524625			-
158	224.138	8.84092	120.436	210.N	209	Y		165	60.693	8.83814	120.435	209	Y		0.00278091	7.73348e-06	0.000907898	8.24279e-07	9.06707e-08	7.82416e-06	0.00279717				-		0.270783			-
176	337.824	7.94745	119.61	212.N	211	A		185	120.633	7.9441	119.646	211	A		0.00335026	1.12242e-05	-0.0352325	0.00124133	0.000136547	0.000147771	0.0121561				-		0.357087			-
184	325.83	7.29229	119.274	213.N	212	E		191	103.407	7.28873	119.294	212	E		0.00356007	1.26741e-05	-0.0200272	0.000401087	4.41196e-05	5.67937e-05	0.00753616				-		0.317364			-
65	420.425	7.27951	124.774	214.N	213	I		67	225.169	7.27745	124.787	213	I		0.00205994	4.24334e-06	-0.0132294	0.000175016	1.92518e-05	2.34951e-05	0.00484718				-		0.535575			-
151	298.965	8.06126	120.702	215.N	214	T		161	50.2691	8.06184	120.683	214	T		-0.000579834	3.36207e-07	0.0192795	0.000371698	4.08868e-05	4.1223e-05	0.00642052				-		0.168144			-
22	331.495	8.55332	128.612	216.N	215	L		21	172.739	8.55228	128.613	215	L		0.00103951	1.08057e-06	-0.00100708	1.01421e-06	1.11563e-07	1.19213e-06	0.00109185				-		0.521089			-
241	228.92	8.41392	115.604	217.N	216	T		242	97.0218	8.41337	115.604	216	T		0.00055027	3.02797e-07	0.000595093	3.54135e-07	3.89549e-08	3.41752e-07	0.000584596				-		0.423825			-
107	318.999	8.98274	122.515	218.N	217	W		112	121.391	8.98306	122.518	217	W		-0.000319481	1.02068e-07	-0.00292969	8.58307e-06	9.44138e-07	1.04621e-06	0.00102284				-		0.380535			-
174	210.374	9.79664	119.591	219.N	218	Q		183	64.7837	9.79187	119.592	218	Q		0.00477028	2.27556e-05	-0.000770569	5.93776e-07	6.53154e-08	2.28209e-05	0.00477712				-		0.307945			-
139	396.608	8.3956	121.143	220.N	219	R		146	313.078	8.39401	121.208	219	R		0.00159073	2.53042e-06	-0.0651703	0.00424717	0.000467188	0.000469719	0.021673				YES		0.789389			-
14	403.969	9.21817	129.885	221.N	220	D		12	202.425	9.2173	129.888	220	D		0.000869751	7.56467e-07	-0.00311279	9.68948e-06	1.06584e-06	1.82231e-06	0.00134993				-		0.50109			-
294	330.211	8.396	103.535	222.N	221	G		291	106.056	8.39321	103.554	221	G		0.0027895	7.7813e-06	-0.0189133	0.000357712	3.93483e-05	4.71296e-05	0.0068651				-		0.321177			-
169	388.836	7.73056	119.931	223.N	222	E		177	99.8292	7.73008	119.937	222	E		0.000479698	2.3011e-07	-0.00650024	4.22532e-05	4.64785e-06	4.87796e-06	0.00220861				-		0.256739			-
26	26.796	8.93865	128.42	224.N	223	D		24	27.8565	8.94263	128.434	223	D		-0.00397968	1.58379e-05	-0.0141907	0.000201375	2.21513e-05	3.79892e-05	0.00616353				-		1.03958			-
79	616.918	8.7788	123.732	225.N	224	Q		84	280.169	8.77782	123.733	224	Q		0.000980377	9.61139e-07	-0.000770569	5.93776e-07	6.53154e-08	1.02645e-06	0.00101314				-		0.454142			-
181	97.8598	8.27291	119.453	226.N	225	T		186	25.1099	8.27089	119.503	225	T		0.00201988	4.07992e-06	-0.0497894	0.00247899	0.000272689	0.000276769	0.0166364				YES		0.25659			-
146	98.2902	8.64358	120.907	227.N	226	Q		156	27.4542	8.65411	120.929	226	Q		-0.0105295	0.000110871	-0.0221863	0.000492231	5.41454e-05	0.000165016	0.0128459				-		0.279318			-
210	209.329	7.75867	117.861	228.N	227	D		214	80.4818	7.75655	117.888	227	D		0.00212002	4.49448e-06	-0.0276337	0.00076362	8.39982e-05	8.84926e-05	0.00940705				-		0.384475			-
27	275.487	8.65153	128.361	231.N	230	L		26	182.956	8.64925	128.363	230	L		0.00228024	5.19947e-06	-0.00201416	4.05684e-06	4.46253e-07	5.64573e-06	0.00237607				-		0.66412			-
234	295.079	6.47116	116.196	232.N	231	V		238	165.129	6.46866	116.166	231	V		0.00250006	6.25029e-06	0.0305405	0.00093272	0.000102599	0.000108849	0.0104331				-		0.559611			-
314	492.599	8.77956	125.034	235.N	234	R		61	175.653	8.7762	125.042	234	R		0.00335979	1.12882e-05	-0.00855255	7.31461e-05	8.04607e-06	1.93343e-05	0.00439708				-		0.356585			-
55	468.256	8.77302	125.279	237.N	236	A		294	170.162	8.76999	125.275	236	A		0.00302982	9.17983e-06	0.00429535	1.845e-05	2.0295e-06	1.12093e-05	0.00334803				-		0.363396			-
291	89.7738	8.4006	106.529	238.N	237	G		331	34.4982	8.40327	106.5	237	G		-0.00266933	7.12535e-06	0.029808	0.00088852	9.77371e-05	0.000104862	0.0102402				-		0.384279			-
163	63.2915	7.37189	120.207	239.N	238	D		173	53.3828	7.43356	120.146	238	D		-0.0616698	0.00380317	0.0612335	0.00374954	0.00041245	0.00421562	0.0649278				YES		0.843443			-
236	84.6842	7.91832	116.023	240.N	239	R		332	9.3461	7.92013	116.031	239	R		-0.0018096	3.27464e-06	-0.00819397	6.71411e-05	7.38553e-06	1.06602e-05	0.00326499				-		0.110364			-
288	109.214	7.26968	108.27	241.N	240	T		333	37.9527	7.27635	108.269	240	T		-0.00667	4.44889e-05	0.0015564	2.42237e-06	2.66461e-07	4.47553e-05	0.00668994				-		0.347506			-
165	642.622	8.59293	120.131	242.N	241	F		172	201.32	8.59172	120.152	241	F		0.00121021	1.46461e-06	-0.0211563	0.000447589	4.92348e-05	5.06995e-05	0.00712036				-		0.31328			-
272	368.101	8.49635	111.817	243.N	242	Q		271	254.196	8.49147	111.822	242	Q		0.00487995	2.38139e-05	-0.00553131	3.05954e-05	3.36549e-06	2.71794e-05	0.00521339				-		0.690561			-
227	239.269	6.07391	116.405	245.N	244	W		230	117.285	6.07283	116.413	244	W		0.00108004	1.16648e-06	-0.00731659	5.35325e-05	5.88857e-06	7.05505e-06	0.00265613				-		0.490179			-
180	726.044	8.55884	119.45	246.N	245	A		189	186.756	8.56105	119.44	245	A		-0.00221062	4.88683e-06	0.00975037	9.50696e-05	1.04577e-05	1.53445e-05	0.0039172				-		0.257223			-
3	180.258	10.5849	131.699	247.N	246	A		2	77.0402	10.5842	131.719	246	A		0.000630379	3.97377e-07	-0.02005	0.000402004	4.42205e-05	4.46179e-05	0.00667966				-		0.427387			-
213	235.257	8.1412	117.618	248.N	247	V		219	142.254	8.14042	117.638	247	V		0.000780106	6.08565e-07	-0.0198441	0.000393787	4.33165e-05	4.39251e-05	0.0066276				-		0.604674			-
49	419.278	8.02627	125.74	249.N	248	V		51	414.679	8.02562	125.745	248	V		0.000649452	4.21788e-07	-0.00510406	2.60515e-05	2.86566e-06	3.28745e-06	0.00181313				-		0.989033			-
70	282.792	9.04294	124.314	250.N	249	V		74	179.016	9.04137	124.281	249	V		0.00156975	2.46411e-06	0.0330887	0.00109486	0.000120435	0.000122899	0.011086				-		0.633033			-
309	1105.06	7.86893	120.262	252.N	251	S		169	684.857	7.86691	120.292	251	S		0.00201797	4.07222e-06	-0.0293045	0.000858754	9.44629e-05	9.85352e-05	0.00992649				-		0.619747			-
212	289.349	9.34566	117.616	253.N	252	G		217	129.399	9.34148	117.613	252	G		0.00417995	1.7472e-05	0.00296783	8.80804e-06	9.68885e-07	1.84409e-05	0.00429429				-		0.447209			-
172	376.19	7.99293	119.813	254.N	253	E		179	10.3778	7.98936	119.824	253	E		0.00357008	1.27455e-05	-0.0107727	0.000116051	1.27656e-05	2.55111e-05	0.00505085				-		0.0275865			YES
138	185.645	10.1908	121.125	255.N	254	E		148	69.5616	10.1904	121.152	254	E		0.000430107	1.84992e-07	-0.0266495	0.000710195	7.81214e-05	7.83064e-05	0.00884909				-		0.374701			-
251	303.783	8.91839	114.571	256.N	255	Q		252	146.394	8.91874	114.572	255	Q		-0.000349998	1.22499e-07	-0.00100708	1.01421e-06	1.11563e-07	2.34062e-07	0.0004838				-		0.481905			-
196	456.557	8.12108	118.679	257.N	256	R		204	183.099	8.12572	118.658	256	R		-0.00463963	2.15261e-05	0.0206528	0.000426537	4.69191e-05	6.84452e-05	0.00827316				-		0.401044			-
255	309.509	9.22233	113.633	259.N	258	T		257	84.0701	9.2201	113.653	258	T		0.00222969	4.97152e-06	-0.0203857	0.000415578	4.57136e-05	5.06852e-05	0.00711935				-		0.271624			-
58	159.941	8.971	125.13	260.N	259	C		60	65.0354	8.96788	125.144	259	C		0.00311947	9.73108e-06	-0.0135422	0.000183391	2.0173e-05	2.9904e-05	0.00546846				-		0.406622			-
18	226.489	9.08948	128.96	261.N	260	H		17	100.837	9.08907	128.939	260	H		0.00041008	1.68166e-07	0.0209808	0.000440195	4.84215e-05	4.85897e-05	0.00697063				-		0.445219			-
56	160.595	8.35839	125.289	262.N	261	V		57	83.5429	8.35765	125.294	261	V		0.000740051	5.47676e-07	-0.00422668	1.78649e-05	1.96513e-06	2.51281e-06	0.00158518				-		0.520208			-
63	353.802	8.35772	124.798	263.N	262	Q		65	197.897	8.35483	124.786	262	Q		0.00289059	8.35549e-06	0.0116882	0.000136615	1.50276e-05	2.33831e-05	0.00483561				-		0.559343			-
96	490.105	7.9662	123.062	264.N	263	H		100	416.136	7.96391	123.088	263	H		0.00228977	5.24306e-06	-0.0262299	0.000688005	7.56806e-05	8.09237e-05	0.00899576				-		0.849075			-
35	341.215	8.15353	127.267	265.N	264	E		34	189.654	8.15059	127.265	264	E		0.00294018	8.64465e-06	0.0027771	7.71228e-06	8.48351e-07	9.493e-06	0.00308107				-		0.55582			-
277	125.957	10.5521	111.022	266.N	265	G		276	44.5008	10.5515	111.011	265	G		0.000619888	3.84262e-07	0.0116425	0.000135547	1.49101e-05	1.52944e-05	0.00391081				-		0.353301			-
111	371.152	7.91896	122.479	267.N	266	L		115	269.626	7.91987	122.527	266	L		-0.000909805	8.27746e-07	-0.0484695	0.0023493	0.000258423	0.00025925	0.0161013				-		0.726459			-
312	719.528	8.20964	118.085	272.N	271	T		213	320.556	8.20994	118.076	271	T		-0.000300407	9.02446e-08	0.00940704	8.84925e-05	9.73417e-06	9.82442e-06	0.00313439				-		0.445509			-
34	269.598	9.32208	127.297	273.N	272	L		33	172.362	9.3184	127.293	272	L		0.00367928	1.35371e-05	0.00470734	2.2159e-05	2.43749e-06	1.59746e-05	0.00399682				-		0.639332			-
193	653.106	8.28636	118.819	274.N	273	R		199	485.348	8.28695	118.834	273	R		-0.000590324	3.48483e-07	-0.0151291	0.000228889	2.51778e-05	2.55263e-05	0.00505236				-		0.743139			-
83	357.483	9.5848	123.54	275.N	274	W		88	167.571	9.58253	123.56	274	W		0.00226974	5.15174e-06	-0.0198364	0.000393484	4.32832e-05	4.8435e-05	0.00695952				-		0.468752			-
21	436.358	7.66199	128.654	276.N	275	E		20	286.766	7.66035	128.657	275	E		0.00164032	2.69065e-06	-0.00343323	1.17871e-05	1.29658e-06	3.98722e-06	0.0019968				-		0.657182			-
239	198.152	8.08736	115.622	278.N	277	S		243	126.585	8.08583	115.604	277	S		0.00153065	2.34288e-06	0.0185165	0.000342862	3.77149e-05	4.00577e-05	0.00632912				-		0.638828			-
221	334.319	8.10297	117.015	282.N	281	T		225	378.564	8.09848	117.019	281	T		0.0044899	2.01592e-05	-0.00338745	1.14748e-05	1.26223e-06	2.14214e-05	0.00462833				-		1.13235			-
64	925.13	8.03184	124.804	283.N	282	V		66	1022.13	8.02975	124.812	282	V		0.00209045	4.37e-06	-0.00778961	6.06781e-05	6.67459e-06	1.10446e-05	0.00332334				-		1.10485			-
110	1139.59	8.13274	122.469	285.N	284	I		117	1166.87	8.13239	122.452	284	I		0.000349998	1.22499e-07	0.0173569	0.000301261	3.31387e-05	3.32612e-05	0.00576725				-		1.02394			-
54	1143.5	8.09911	125.447	286.N	285	V		56	1401.49	8.09758	125.453	285	V		0.00152969	2.33996e-06	-0.00556946	3.10189e-05	3.41207e-06	5.75204e-06	0.00239834				-		1.22561			-
259	592.072	8.36813	113.348	287.N	286	G		259	714.991	8.36688	113.355	286	G		0.00124931	1.56078e-06	-0.0072403	5.24219e-05	5.76641e-06	7.32719e-06	0.00270688				-		1.20761			-
254	508.198	8.05141	113.723	288.N	287	T		256	566.51	8.04997	113.722	287	T		0.00144005	2.07374e-06	0.000862122	7.43254e-07	8.17579e-08	2.1555e-06	0.00146816				-		1.11474			-
270	477.573	8.44418	111.976	289.N	288	G		270	634.068	8.44291	111.992	288	G		0.00126934	1.61123e-06	-0.0160522	0.000257675	2.83442e-05	2.99554e-05	0.00547316				-		1.32769			-
118	1007.29	7.99878	122.114	290.N	289	L		124	1056.98	7.99767	122.121	289	L		0.0011096	1.23121e-06	-0.00686646	4.71482e-05	5.1863e-06	6.41751e-06	0.00253328				-		1.04933			-
187	763.212	8.31956	119.104	291.N	290	N		194	762.709	8.31872	119.102	290	N		0.000840187	7.05914e-07	0.00259399	6.72881e-06	7.40169e-07	1.44608e-06	0.00120253				-		0.999342			-
142	1056.43	8.0534	121.085	292.N	291	D		152	1028.59	8.05205	121.09	291	D		0.0013504	1.82359e-06	-0.00524139	2.74722e-05	3.02194e-06	4.84553e-06	0.00220126				-		0.973651			-
153	1792.16	7.77854	120.667	293.N	292	I		162	1516.22	7.77723	120.672	292	I		0.00131035	1.71701e-06	-0.00550079	3.02587e-05	3.32846e-06	5.04547e-06	0.00224621				-		0.846029			-
74	1372.85	8.07484	124.021	294.N	293	F		80	1467.06	8.07308	124.021	293	F		0.00175953	3.09594e-06	8.39233e-05	7.04313e-09	7.74744e-10	3.09672e-06	0.00175975				-		1.06863			-
57	1664.75	8.05776	125.185	296.N	295	A		58	2140.07	8.05629	125.189	295	A		0.00147057	2.16256e-06	-0.00426483	1.81888e-05	2.00077e-06	4.16333e-06	0.00204042				-		1.28552			-
178	801.008	8.11328	119.489	297.N	296	Q		187	899.717	8.11165	119.489	296	Q		0.00162983	2.65634e-06	-0.000167847	2.81725e-08	3.09898e-09	2.65944e-06	0.00163078				-		1.12323			-
91	1572.69	8.00415	123.358	299.N	298	I		94	1587.66	8.00233	123.355	298	I		0.00182056	3.31445e-06	0.00257874	6.64988e-06	7.31486e-07	4.04594e-06	0.00201145				-		1.00952			-
51	876.545	8.23747	125.626	300.N	299	E		52	1011.06	8.23635	125.636	299	E		0.00111961	1.25353e-06	-0.00947571	8.9789e-05	9.87679e-06	1.11303e-05	0.00333621				-		1.15346			-
113	573.987	7.65972	122.41	302.N	301	H		119	604.448	7.65897	122.399	301	H		0.000750065	5.62597e-07	0.0110855	0.000122889	1.35177e-05	1.40803e-05	0.00375238				-		1.05307			-
33	1084.92	7.80655	127.549	303.N	302	E		32	1197.41	7.80914	127.558	302	E		-0.00259018	6.70903e-06	-0.00925446	8.56449e-05	9.42094e-06	1.613e-05	0.00401621				-		1.10369			-
