# Supplementary material for: Molecular mechanism of phosphopeptide neoantigen immunogenicity
Source: Nat Commun. 2023 Jun 23;14:3763. doi: 10.1038/s41467-023-39425-1 (PMC10290117; doi:10.1038/s41467-023-39425-1)
Supplement: Supplementary file 6 — Supplementary Data 3 [file 41467_2023_39425_MOESM6_ESM.txt]

REMARK FILENAME="complex_81w.pdb0"                                              
REMARK ===============================================================          
REMARK HADDOCK run for complex                                                  
REMARK initial structure: complex_81.pdb                                        
REMARK ===============================================================          
REMARK            total,bonds,angles,improper,dihe,vdw,elec,air,cdih,coup,rdcs,v
REMARK energies: -444.204, 0, 0, 0, 0, -74.3468, -432.432, 62.5744, 0, 0, 0, 0, 
REMARK ===============================================================          
REMARK            bonds,angles,impropers,dihe,air,cdih,coup,rdcs,vean,dani,xpcs 
REMARK rms-dev.: 0,0,0,0,0.353039,0,0, 0, 0, 0, 0                               
REMARK ===============================================================          
REMARK               air,cdih,coup,rdcs,vean,dani,xpcs                          
REMARK               >0.3,>5,>1,>0,>5,>0.2,>0.2                                 
REMARK violations.: 4, 0, 0, 0, 0, 0, 0                                         
REMARK ===============================================================          
REMARK                        CVpartition#,violations,rms                       
REMARK AIRs cross-validation: 2, 3, 0.322655                                    
REMARK ===============================================================          
REMARK NCS energy: 0                                                            
REMARK ===============================================================          
REMARK Symmetry energy: 0                                                       
REMARK ===============================================================          
REMARK Membrane restraining energy: 0                                           
REMARK ===============================================================          
REMARK Local cross-correlation:  0.0000                                         
REMARK ===============================================================          
REMARK Desolvation energy: -5.15734                                             
REMARK Internal energy free molecules: -16932.3                                 
REMARK Internal energy complex: -16792.4                                        
REMARK Binding energy: -372.04                                                  
REMARK ===============================================================          
REMARK buried surface area: 2123.89                                             
REMARK ===============================================================          
REMARK water - chain_1: 0 0 0                                                   
REMARK water - chain_2: 0 0 0                                                   
REMARK ===============================================================          
REMARK water - water: 0 0 0                                                     
REMARK ===============================================================          
REMARK DATE:23-Aug-2021  06:25:46       created by user: enmr                   
REMARK VERSION:1.3U                                                             
SSBOND   1 CYS A  101    CYS A  164                                     
SSBOND   2 CYS E   21    CYS E   89                                     
SSBOND   3 CYS D   22    CYS D   88                                     
ATOM      1  N   GLY A   1      23.191  18.613  14.931  1.00 15.00      A    N1+
ATOM      2  CA  GLY A   1      23.734  19.043  13.660  1.00 15.00      A    C  
ATOM      3  C   GLY A   1      22.963  18.469  12.491  1.00 15.00      A    C  
ATOM      4  O   GLY A   1      21.735  18.444  12.503  1.00 15.00      A    O  
ATOM      5  N   SER A   2      23.680  18.001  11.484  1.00 15.00      A    N  
ATOM      6  CA  SER A   2      23.054  17.427  10.307  1.00 15.00      A    C  
ATOM      7  CB  SER A   2      23.715  17.979   9.045  1.00 15.00      A    C  
ATOM      8  OG  SER A   2      23.794  19.394   9.106  1.00 15.00      A    O  
ATOM      9  C   SER A   2      23.151  15.907  10.340  1.00 15.00      A    C  
ATOM     10  O   SER A   2      24.240  15.344  10.246  1.00 15.00      A    O  
ATOM     11  N   HIS A   3      22.008  15.257  10.487  1.00 15.00      A    N  
ATOM     12  CA  HIS A   3      21.957  13.804  10.541  1.00 15.00      A    C  
ATOM     13  CB  HIS A   3      21.165  13.343  11.769  1.00 15.00      A    C  
ATOM     14  CG  HIS A   3      21.776  13.783  13.069  1.00 15.00      A    C  
ATOM     15  ND1 HIS A   3      22.794  13.111  13.705  1.00 15.00      A    N  
ATOM     16  CD2 HIS A   3      21.501  14.860  13.848  1.00 15.00      A    C  
ATOM     17  CE1 HIS A   3      23.101  13.781  14.822  1.00 15.00      A    C  
ATOM     18  NE2 HIS A   3      22.343  14.854  14.957  1.00 15.00      A    N  
ATOM     19  C   HIS A   3      21.354  13.249   9.254  1.00 15.00      A    C  
ATOM     20  O   HIS A   3      20.522  13.903   8.617  1.00 15.00      A    O  
ATOM     21  N   SER A   4      21.774  12.052   8.867  1.00 15.00      A    N  
ATOM     22  CA  SER A   4      21.289  11.437   7.637  1.00 15.00      A    C  
ATOM     23  CB  SER A   4      22.369  11.520   6.554  1.00 15.00      A    C  
ATOM     24  OG  SER A   4      22.969  12.803   6.531  1.00 15.00      A    O  
ATOM     25  C   SER A   4      20.871   9.981   7.844  1.00 15.00      A    C  
ATOM     26  O   SER A   4      21.625   9.174   8.388  1.00 15.00      A    O  
ATOM     27  N   MET A   5      19.668   9.646   7.399  1.00 15.00      A    N  
ATOM     28  CA  MET A   5      19.162   8.284   7.520  1.00 15.00      A    C  
ATOM     29  CB  MET A   5      17.692   8.284   7.949  1.00 15.00      A    C  
ATOM     30  CG  MET A   5      17.205   6.948   8.488  1.00 15.00      A    C  
ATOM     31  SD  MET A   5      15.539   7.033   9.173  1.00 15.00      A    S  
ATOM     32  CE  MET A   5      14.558   7.159   7.679  1.00 15.00      A    C  
ATOM     33  C   MET A   5      19.322   7.559   6.189  1.00 15.00      A    C  
ATOM     34  O   MET A   5      19.119   8.153   5.127  1.00 15.00      A    O  
ATOM     35  N   ARG A   6      19.703   6.289   6.240  1.00 15.00      A    N  
ATOM     36  CA  ARG A   6      19.898   5.501   5.030  1.00 15.00      A    C  
ATOM     37  CB  ARG A   6      21.388   5.407   4.680  1.00 15.00      A    C  
ATOM     38  CG  ARG A   6      22.004   6.691   4.155  1.00 15.00      A    C  
ATOM     39  CD  ARG A   6      21.297   7.173   2.899  1.00 15.00      A    C  
ATOM     40  NE  ARG A   6      21.943   8.355   2.336  1.00 15.00      A    N  
ATOM     41  CZ  ARG A   6      21.688   9.606   2.727  1.00 15.00      A    C  
ATOM     42  NH1 ARG A   6      20.799   9.852   3.682  1.00 15.00      A    N  
ATOM     43  NH2 ARG A   6      22.329  10.621   2.172  1.00 15.00      A    N  
ATOM     44  C   ARG A   6      19.341   4.093   5.180  1.00 15.00      A    C  
ATOM     45  O   ARG A   6      19.277   3.551   6.281  1.00 15.00      A    O  
ATOM     46  N   TYR A   7      18.906   3.525   4.048  1.00 15.00      A    N  
ATOM     47  CA  TYR A   7      18.352   2.146   4.033  1.00 15.00      A    C  
ATOM     48  CB  TYR A   7      16.823   2.173   3.987  1.00 15.00      A    C  
ATOM     49  CG  TYR A   7      16.128   2.293   5.320  1.00 15.00      A    C  
ATOM     50  CD1 TYR A   7      15.833   3.531   5.866  1.00 15.00      A    C  
ATOM     51  CD2 TYR A   7      15.743   1.166   6.026  1.00 15.00      A    C  
ATOM     52  CE1 TYR A   7      15.186   3.647   7.085  1.00 15.00      A    C  
ATOM     53  CE2 TYR A   7      15.095   1.263   7.247  1.00 15.00      A    C  
ATOM     54  CZ  TYR A   7      14.815   2.509   7.778  1.00 15.00      A    C  
ATOM     55  OH  TYR A   7      14.177   2.613   8.980  1.00 15.00      A    O  
ATOM     56  C   TYR A   7      18.887   1.424   2.794  1.00 15.00      A    C  
ATOM     57  O   TYR A   7      18.555   1.849   1.669  1.00 15.00      A    O  
ATOM     58  N   PHE A   8      19.686   0.373   2.989  1.00 15.00      A    N  
ATOM     59  CA  PHE A   8      20.268  -0.365   1.877  1.00 15.00      A    C  
ATOM     60  CB  PHE A   8      21.759  -0.623   2.114  1.00 15.00      A    C  
ATOM     61  CG  PHE A   8      22.563   0.607   2.433  1.00 15.00      A    C  
ATOM     62  CD2 PHE A   8      22.981   0.858   3.730  1.00 15.00      A    C  
ATOM     63  CD1 PHE A   8      22.906   1.507   1.439  1.00 15.00      A    C  
ATOM     64  CE2 PHE A   8      23.724   1.983   4.030  1.00 15.00      A    C  
ATOM     65  CE1 PHE A   8      23.649   2.635   1.731  1.00 15.00      A    C  
ATOM     66  CZ  PHE A   8      24.059   2.874   3.028  1.00 15.00      A    C  
ATOM     67  C   PHE A   8      19.547  -1.687   1.650  1.00 15.00      A    C  
ATOM     68  O   PHE A   8      19.336  -2.460   2.586  1.00 15.00      A    O  
ATOM     69  N   TYR A   9      19.159  -1.926   0.405  1.00 15.00      A    N  
ATOM     70  CA  TYR A   9      18.474  -3.153   0.020  1.00 15.00      A    C  
ATOM     71  CB  TYR A   9      17.148  -2.821  -0.682  1.00 15.00      A    C  
ATOM     72  CG  TYR A   9      16.022  -2.308   0.196  1.00 15.00      A    C  
ATOM     73  CD1 TYR A   9      16.201  -2.051   1.550  1.00 15.00      A    C  
ATOM     74  CD2 TYR A   9      14.765  -2.081  -0.349  1.00 15.00      A    C  
ATOM     75  CE1 TYR A   9      15.158  -1.584   2.332  1.00 15.00      A    C  
ATOM     76  CE2 TYR A   9      13.721  -1.614   0.423  1.00 15.00      A    C  
ATOM     77  CZ  TYR A   9      13.921  -1.368   1.761  1.00 15.00      A    C  
ATOM     78  OH  TYR A   9      12.879  -0.905   2.531  1.00 15.00      A    O  
ATOM     79  C   TYR A   9      19.346  -3.927  -0.965  1.00 15.00      A    C  
ATOM     80  O   TYR A   9      19.696  -3.404  -2.024  1.00 15.00      A    O  
ATOM     81  N   THR A  10      19.710  -5.150  -0.617  1.00 15.00      A    N  
ATOM     82  CA  THR A  10      20.526  -5.974  -1.499  1.00 15.00      A    C  
ATOM     83  CB  THR A  10      21.891  -6.312  -0.864  1.00 15.00      A    C  
ATOM     84  OG1 THR A  10      22.445  -5.134  -0.258  1.00 15.00      A    O  
ATOM     85  CG2 THR A  10      22.857  -6.822  -1.925  1.00 15.00      A    C  
ATOM     86  C   THR A  10      19.794  -7.266  -1.866  1.00 15.00      A    C  
ATOM     87  O   THR A  10      19.542  -8.113  -1.005  1.00 15.00      A    O  
ATOM     88  N   SER A  11      19.456  -7.405  -3.142  1.00 15.00      A    N  
ATOM     89  CA  SER A  11      18.747  -8.579  -3.631  1.00 15.00      A    C  
ATOM     90  CB  SER A  11      17.411  -8.142  -4.241  1.00 15.00      A    C  
ATOM     91  OG  SER A  11      16.872  -7.036  -3.533  1.00 15.00      A    O  
ATOM     92  C   SER A  11      19.581  -9.329  -4.675  1.00 15.00      A    C  
ATOM     93  O   SER A  11      19.918  -8.782  -5.723  1.00 15.00      A    O  
ATOM     94  N   VAL A  12      19.919 -10.581  -4.384  1.00 15.00      A    N  
ATOM     95  CA  VAL A  12      20.716 -11.397  -5.304  1.00 15.00      A    C  
ATOM     96  CB  VAL A  12      22.022 -11.892  -4.642  1.00 15.00      A    C  
ATOM     97  CG1 VAL A  12      22.947 -12.522  -5.674  1.00 15.00      A    C  
ATOM     98  CG2 VAL A  12      22.726 -10.761  -3.906  1.00 15.00      A    C  
ATOM     99  C   VAL A  12      19.910 -12.607  -5.776  1.00 15.00      A    C  
ATOM    100  O   VAL A  12      19.391 -13.367  -4.956  1.00 15.00      A    O  
ATOM    101  N   SER A  13      19.811 -12.786  -7.091  1.00 15.00      A    N  
ATOM    102  CA  SER A  13      19.057 -13.899  -7.656  1.00 15.00      A    C  
ATOM    103  CB  SER A  13      18.624 -13.583  -9.091  1.00 15.00      A    C  
ATOM    104  OG  SER A  13      19.670 -12.964  -9.821  1.00 15.00      A    O  
ATOM    105  C   SER A  13      19.842 -15.210  -7.603  1.00 15.00      A    C  
ATOM    106  O   SER A  13      21.070 -15.216  -7.698  1.00 15.00      A    O  
ATOM    107  N   ARG A  14      19.124 -16.319  -7.451  1.00 15.00      A    N  
ATOM    108  CA  ARG A  14      19.747 -17.636  -7.382  1.00 15.00      A    C  
ATOM    109  CB  ARG A  14      19.975 -18.056  -5.922  1.00 15.00      A    C  
ATOM    110  CG  ARG A  14      18.801 -17.766  -4.997  1.00 15.00      A    C  
ATOM    111  CD  ARG A  14      19.087 -18.188  -3.564  1.00 15.00      A    C  
ATOM    112  NE  ARG A  14      18.068 -17.680  -2.649  1.00 15.00      A    N  
ATOM    113  CZ  ARG A  14      18.253 -17.466  -1.346  1.00 15.00      A    C  
ATOM    114  NH1 ARG A  14      19.425 -17.725  -0.776  1.00 15.00      A    N  
ATOM    115  NH2 ARG A  14      17.266 -16.969  -0.615  1.00 15.00      A    N  
ATOM    116  C   ARG A  14      18.910 -18.682  -8.121  1.00 15.00      A    C  
ATOM    117  O   ARG A  14      18.177 -19.455  -7.503  1.00 15.00      A    O  
ATOM    118  N   PRO A  15      19.009 -18.720  -9.461  1.00 15.00      A    N  
ATOM    119  CA  PRO A  15      18.252 -19.676 -10.281  1.00 15.00      A    C  
ATOM    120  CB  PRO A  15      18.720 -19.386 -11.714  1.00 15.00      A    C  
ATOM    121  CG  PRO A  15      19.302 -18.014 -11.661  1.00 15.00      A    C  
ATOM    122  CD  PRO A  15      19.872 -17.852 -10.281  1.00 15.00      A    C  
ATOM    123  C   PRO A  15      18.574 -21.120  -9.900  1.00 15.00      A    C  
ATOM    124  O   PRO A  15      19.737 -21.471  -9.693  1.00 15.00      A    O  
ATOM    125  N   GLY A  16      17.535 -21.943  -9.780  1.00 15.00      A    N  
ATOM    126  CA  GLY A  16      17.723 -23.337  -9.421  1.00 15.00      A    C  
ATOM    127  C   GLY A  16      17.752 -23.552  -7.920  1.00 15.00      A    C  
ATOM    128  O   GLY A  16      17.603 -24.674  -7.442  1.00 15.00      A    O  
ATOM    129  N   ARG A  17      17.931 -22.472  -7.173  1.00 15.00      A    N  
ATOM    130  CA  ARG A  17      17.987 -22.559  -5.728  1.00 15.00      A    C  
ATOM    131  CB  ARG A  17      19.335 -22.045  -5.214  1.00 15.00      A    C  
ATOM    132  CG  ARG A  17      20.529 -22.795  -5.784  1.00 15.00      A    C  
ATOM    133  CD  ARG A  17      21.834 -22.262  -5.222  1.00 15.00      A    C  
ATOM    134  NE  ARG A  17      22.421 -21.229  -6.072  1.00 15.00      A    N  
ATOM    135  CZ  ARG A  17      23.450 -20.465  -5.708  1.00 15.00      A    C  
ATOM    136  NH1 ARG A  17      23.994 -20.623  -4.504  1.00 15.00      A    N  
ATOM    137  NH2 ARG A  17      23.913 -19.529  -6.534  1.00 15.00      A    N  
ATOM    138  C   ARG A  17      16.811 -21.831  -5.076  1.00 15.00      A    C  
ATOM    139  O   ARG A  17      16.773 -21.667  -3.857  1.00 15.00      A    O  
ATOM    140  N   GLY A  18      15.861 -21.386  -5.891  1.00 15.00      A    N  
ATOM    141  CA  GLY A  18      14.688 -20.729  -5.357  1.00 15.00      A    C  
ATOM    142  C   GLY A  18      14.596 -19.260  -5.704  1.00 15.00      A    C  
ATOM    143  O   GLY A  18      15.072 -18.826  -6.756  1.00 15.00      A    O  
ATOM    144  N   GLU A  19      13.969 -18.510  -4.808  1.00 15.00      A    N  
ATOM    145  CA  GLU A  19      13.780 -17.079  -4.971  1.00 15.00      A    C  
ATOM    146  CB  GLU A  19      12.548 -16.626  -4.177  1.00 15.00      A    C  
ATOM    147  CG  GLU A  19      11.306 -17.484  -4.398  1.00 15.00      A    C  
ATOM    148  CD  GLU A  19      10.131 -16.694  -4.945  1.00 15.00      A    C  
ATOM    149  OE1 GLU A  19       9.365 -16.127  -4.138  1.00 15.00      A    O  
ATOM    150  OE2 GLU A  19       9.979 -16.635  -6.185  1.00 15.00      A    O  
ATOM    151  C   GLU A  19      15.021 -16.334  -4.483  1.00 15.00      A    C  
ATOM    152  O   GLU A  19      15.737 -16.825  -3.608  1.00 15.00      A    O  
ATOM    153  N   PRO A  20      15.299 -15.150  -5.052  1.00 15.00      A    N  
ATOM    154  CA  PRO A  20      16.464 -14.330  -4.680  1.00 15.00      A    C  
ATOM    155  CB  PRO A  20      16.264 -13.046  -5.493  1.00 15.00      A    C  
ATOM    156  CG  PRO A  20      15.415 -13.457  -6.644  1.00 15.00      A    C  
ATOM    157  CD  PRO A  20      14.498 -14.517  -6.114  1.00 15.00      A    C  
ATOM    158  C   PRO A  20      16.508 -13.989  -3.189  1.00 15.00      A    C  
ATOM    159  O   PRO A  20      15.476 -13.938  -2.520  1.00 15.00      A    O  
ATOM    160  N   ARG A  21      17.715 -13.767  -2.676  1.00 15.00      A    N  
ATOM    161  CA  ARG A  21      17.897 -13.410  -1.272  1.00 15.00      A    C  
ATOM    162  CB  ARG A  21      19.247 -13.911  -0.742  1.00 15.00      A    C  
ATOM    163  CG  ARG A  21      19.468 -13.630   0.739  1.00 15.00      A    C  
ATOM    164  CD  ARG A  21      20.786 -14.206   1.234  1.00 15.00      A    C  
ATOM    165  NE  ARG A  21      20.913 -14.125   2.692  1.00 15.00      A    N  
ATOM    166  CZ  ARG A  21      21.827 -14.790   3.399  1.00 15.00      A    C  
ATOM    167  NH1 ARG A  21      22.687 -15.598   2.788  1.00 15.00      A    N  
ATOM    168  NH2 ARG A  21      21.886 -14.636   4.714  1.00 15.00      A    N  
ATOM    169  C   ARG A  21      17.808 -11.898  -1.110  1.00 15.00      A    C  
ATOM    170  O   ARG A  21      18.440 -11.154  -1.861  1.00 15.00      A    O  
ATOM    171  N   PHE A  22      17.029 -11.455  -0.135  1.00 15.00      A    N  
ATOM    172  CA  PHE A  22      16.852 -10.033   0.117  1.00 15.00      A    C  
ATOM    173  CB  PHE A  22      15.379  -9.637  -0.029  1.00 15.00      A    C  
ATOM    174  CG  PHE A  22      15.091  -8.197   0.306  1.00 15.00      A    C  
ATOM    175  CD2 PHE A  22      14.404  -7.863   1.464  1.00 15.00      A    C  
ATOM    176  CD1 PHE A  22      15.506  -7.178  -0.536  1.00 15.00      A    C  
ATOM    177  CE2 PHE A  22      14.135  -6.544   1.775  1.00 15.00      A    C  
ATOM    178  CE1 PHE A  22      15.241  -5.858  -0.231  1.00 15.00      A    C  
ATOM    179  CZ  PHE A  22      14.555  -5.539   0.925  1.00 15.00      A    C  
ATOM    180  C   PHE A  22      17.365  -9.652   1.500  1.00 15.00      A    C  
ATOM    181  O   PHE A  22      16.800 -10.055   2.518  1.00 15.00      A    O  
ATOM    182  N   ILE A  23      18.442  -8.887   1.525  1.00 15.00      A    N  
ATOM    183  CA  ILE A  23      19.029  -8.434   2.774  1.00 15.00      A    C  
ATOM    184  CB  ILE A  23      20.546  -8.722   2.824  1.00 15.00      A    C  
ATOM    185  CG1 ILE A  23      20.817 -10.201   2.529  1.00 15.00      A    C  
ATOM    186  CG2 ILE A  23      21.119  -8.336   4.183  1.00 15.00      A    C  
ATOM    187  CD1 ILE A  23      22.280 -10.531   2.324  1.00 15.00      A    C  
ATOM    188  C   ILE A  23      18.788  -6.936   2.929  1.00 15.00      A    C  
ATOM    189  O   ILE A  23      19.027  -6.164   1.999  1.00 15.00      A    O  
ATOM    190  N   SER A  24      18.300  -6.534   4.091  1.00 15.00      A    N  
ATOM    191  CA  SER A  24      18.022  -5.132   4.352  1.00 15.00      A    C  
ATOM    192  CB  SER A  24      16.516  -4.907   4.520  1.00 15.00      A    C  
ATOM    193  OG  SER A  24      16.222  -3.534   4.718  1.00 15.00      A    O  
ATOM    194  C   SER A  24      18.769  -4.651   5.589  1.00 15.00      A    C  
ATOM    195  O   SER A  24      18.872  -5.373   6.584  1.00 15.00      A    O  
ATOM    196  N   VAL A  25      19.296  -3.437   5.516  1.00 15.00      A    N  
ATOM    197  CA  VAL A  25      20.030  -2.847   6.626  1.00 15.00      A    C  
ATOM    198  CB  VAL A  25      21.562  -3.014   6.480  1.00 15.00      A    C  
ATOM    199  CG1 VAL A  25      21.998  -4.407   6.910  1.00 15.00      A    C  
ATOM    200  CG2 VAL A  25      22.012  -2.731   5.054  1.00 15.00      A    C  
ATOM    201  C   VAL A  25      19.688  -1.367   6.789  1.00 15.00      A    C  
ATOM    202  O   VAL A  25      19.865  -0.569   5.865  1.00 15.00      A    O  
ATOM    203  N   GLY A  26      19.163  -1.007   7.965  1.00 15.00      A    N  
ATOM    204  CA  GLY A  26      18.773   0.394   8.220  1.00 15.00      A    C  
ATOM    205  C   GLY A  26      19.808   1.117   9.060  1.00 15.00      A    C  
ATOM    206  O   GLY A  26      20.276   0.523  10.051  1.00 15.00      A    O  
ATOM    207  N   TYR A  27      20.152   2.354   8.688  1.00 15.00      A    N  
ATOM    208  CA  TYR A  27      21.212   3.102   9.414  1.00 15.00      A    C  
ATOM    209  CB  TYR A  27      22.482   3.187   8.564  1.00 15.00      A    C  
ATOM    210  CG  TYR A  27      23.115   1.855   8.252  1.00 15.00      A    C  
ATOM    211  CD1 TYR A  27      22.556   1.000   7.319  1.00 15.00      A    C  
ATOM    212  CD2 TYR A  27      24.276   1.450   8.888  1.00 15.00      A    C  
ATOM    213  CE1 TYR A  27      23.130  -0.225   7.027  1.00 15.00      A    C  
ATOM    214  CE2 TYR A  27      24.864   0.228   8.608  1.00 15.00      A    C  
ATOM    215  CZ  TYR A  27      24.288  -0.614   7.674  1.00 15.00      A    C  
ATOM    216  OH  TYR A  27      24.859  -1.821   7.390  1.00 15.00      A    O  
ATOM    217  C   TYR A  27      20.719   4.504   9.780  1.00 15.00      A    C  
ATOM    218  O   TYR A  27      20.172   5.195   8.898  1.00 15.00      A    O  
ATOM    219  N   VAL A  28      20.910   4.908  11.039  1.00 15.00      A    N  
ATOM    220  CA  VAL A  28      20.537   6.287  11.471  1.00 15.00      A    C  
ATOM    221  CB  VAL A  28      19.726   6.268  12.780  1.00 15.00      A    C  
ATOM    222  CG1 VAL A  28      19.527   7.667  13.343  1.00 15.00      A    C  
ATOM    223  CG2 VAL A  28      18.392   5.563  12.604  1.00 15.00      A    C  
ATOM    224  C   VAL A  28      21.831   7.088  11.629  1.00 15.00      A    C  
ATOM    225  O   VAL A  28      22.686   6.665  12.432  1.00 15.00      A    O  
ATOM    226  N   ASP A  29      21.971   8.192  10.890  1.00 15.00      A    N  
ATOM    227  CA  ASP A  29      23.235   8.974  10.933  1.00 15.00      A    C  
ATOM    228  CB  ASP A  29      23.488   9.555  12.325  1.00 15.00      A    C  
ATOM    229  CG  ASP A  29      22.242  10.132  12.972  1.00 15.00      A    C  
ATOM    230  OD1 ASP A  29      21.239  10.316  12.253  1.00 15.00      A    O  
ATOM    231  OD2 ASP A  29      22.282  10.383  14.192  1.00 15.00      A    O  
ATOM    232  C   ASP A  29      24.379   8.058  10.491  1.00 15.00      A    C  
ATOM    233  O   ASP A  29      24.337   7.579   9.341  1.00 15.00      A    O  
ATOM    234  N   ASP A  30      25.355   7.823  11.372  1.00 15.00      A    N  
ATOM    235  CA  ASP A  30      26.480   6.904  11.051  1.00 15.00      A    C  
ATOM    236  CB  ASP A  30      27.834   7.587  11.261  1.00 15.00      A    C  
ATOM    237  CG  ASP A  30      28.050   8.786  10.355  1.00 15.00      A    C  
ATOM    238  OD1 ASP A  30      27.128   9.109   9.581  1.00 15.00      A    O  
ATOM    239  OD2 ASP A  30      29.141   9.386  10.428  1.00 15.00      A    O  
ATOM    240  C   ASP A  30      26.345   5.633  11.895  1.00 15.00      A    C  
ATOM    241  O   ASP A  30      27.355   4.917  12.044  1.00 15.00      A    O  
ATOM    242  N   THR A  31      25.147   5.371  12.428  1.00 15.00      A    N  
ATOM    243  CA  THR A  31      24.937   4.188  13.306  1.00 15.00      A    C  
ATOM    244  CB  THR A  31      24.665   4.621  14.751  1.00 15.00      A    C  
ATOM    245  OG1 THR A  31      25.799   5.358  15.210  1.00 15.00      A    O  
ATOM    246  CG2 THR A  31      24.401   3.453  15.677  1.00 15.00      A    C  
ATOM    247  C   THR A  31      23.789   3.331  12.764  1.00 15.00      A    C  
ATOM    248  O   THR A  31      22.713   3.896  12.493  1.00 15.00      A    O  
ATOM    249  N   GLN A  32      24.009   2.020  12.627  1.00 15.00      A    N  
ATOM    250  CA  GLN A  32      22.938   1.103  12.152  1.00 15.00      A    C  
ATOM    251  CB  GLN A  32      23.536  -0.232  11.704  1.00 15.00      A    C  
ATOM    252  CG  GLN A  32      22.522  -1.171  11.064  1.00 15.00      A    C  
ATOM    253  CD  GLN A  32      23.160  -2.403  10.471  1.00 15.00      A    C  
ATOM    254  OE1 GLN A  32      24.382  -2.522  10.403  1.00 15.00      A    O  
ATOM    255  NE2 GLN A  32      22.329  -3.333  10.030  1.00 15.00      A    N  
ATOM    256  C   GLN A  32      21.916   0.904  13.276  1.00 15.00      A    C  
ATOM    257  O   GLN A  32      22.221   1.288  14.423  1.00 15.00      A    O  
ATOM    258  N   PHE A  33      20.755   0.325  12.959  1.00 15.00      A    N  
ATOM    259  CA  PHE A  33      19.720   0.105  13.957  1.00 15.00      A    C  
ATOM    260  CB  PHE A  33      18.881   1.369  14.213  1.00 15.00      A    C  
ATOM    261  CG  PHE A  33      18.000   1.808  13.077  1.00 15.00      A    C  
ATOM    262  CD1 PHE A  33      18.542   2.320  11.912  1.00 15.00      A    C  
ATOM    263  CD2 PHE A  33      16.624   1.721  13.187  1.00 15.00      A    C  
ATOM    264  CE1 PHE A  33      17.730   2.734  10.877  1.00 15.00      A    C  
ATOM    265  CE2 PHE A  33      15.805   2.131  12.158  1.00 15.00      A    C  
ATOM    266  CZ  PHE A  33      16.360   2.639  11.000  1.00 15.00      A    C  
ATOM    267  C   PHE A  33      18.846  -1.119  13.678  1.00 15.00      A    C  
ATOM    268  O   PHE A  33      18.339  -1.733  14.612  1.00 15.00      A    O  
ATOM    269  N   VAL A  34      18.676  -1.488  12.405  1.00 15.00      A    N  
ATOM    270  CA  VAL A  34      17.848  -2.641  12.056  1.00 15.00      A    C  
ATOM    271  CB  VAL A  34      16.426  -2.230  11.613  1.00 15.00      A    C  
ATOM    272  CG1 VAL A  34      15.639  -1.649  12.781  1.00 15.00      A    C  
ATOM    273  CG2 VAL A  34      16.476  -1.250  10.450  1.00 15.00      A    C  
ATOM    274  C   VAL A  34      18.491  -3.485  10.961  1.00 15.00      A    C  
ATOM    275  O   VAL A  34      19.389  -3.022  10.253  1.00 15.00      A    O  
ATOM    276  N   ARG A  35      18.037  -4.724  10.840  1.00 15.00      A    N  
ATOM    277  CA  ARG A  35      18.550  -5.648   9.835  1.00 15.00      A    C  
ATOM    278  CB  ARG A  35      19.794  -6.385  10.365  1.00 15.00      A    C  
ATOM    279  CG  ARG A  35      19.550  -7.223  11.624  1.00 15.00      A    C  
ATOM    280  CD  ARG A  35      19.509  -8.722  11.337  1.00 15.00      A    C  
ATOM    281  NE  ARG A  35      20.848  -9.290  11.120  1.00 15.00      A    N  
ATOM    282  CZ  ARG A  35      21.297 -10.419  11.696  1.00 15.00      A    C  
ATOM    283  NH1 ARG A  35      20.516 -11.114  12.506  1.00 15.00      A    N  
ATOM    284  NH2 ARG A  35      22.530 -10.857  11.439  1.00 15.00      A    N  
ATOM    285  C   ARG A  35      17.486  -6.672   9.476  1.00 15.00      A    C  
ATOM    286  O   ARG A  35      16.734  -7.102  10.342  1.00 15.00      A    O  
ATOM    287  N   PHE A  36      17.425  -7.060   8.211  1.00 15.00      A    N  
ATOM    288  CA  PHE A  36      16.456  -8.050   7.769  1.00 15.00      A    C  
ATOM    289  CB  PHE A  36      15.241  -7.347   7.149  1.00 15.00      A    C  
ATOM    290  CG  PHE A  36      14.199  -8.268   6.569  1.00 15.00      A    C  
ATOM    291  CD1 PHE A  36      14.306  -8.721   5.263  1.00 15.00      A    C  
ATOM    292  CD2 PHE A  36      13.113  -8.681   7.326  1.00 15.00      A    C  
ATOM    293  CE1 PHE A  36      13.355  -9.567   4.726  1.00 15.00      A    C  
ATOM    294  CE2 PHE A  36      12.158  -9.527   6.792  1.00 15.00      A    C  
ATOM    295  CZ  PHE A  36      12.280  -9.970   5.491  1.00 15.00      A    C  
ATOM    296  C   PHE A  36      17.093  -9.024   6.778  1.00 15.00      A    C  
ATOM    297  O   PHE A  36      17.970  -8.642   6.006  1.00 15.00      A    O  
ATOM    298  N   ASP A  37      16.647 -10.276   6.815  1.00 15.00      A    N  
ATOM    299  CA  ASP A  37      17.156 -11.312   5.913  1.00 15.00      A    C  
ATOM    300  CB  ASP A  37      18.274 -12.126   6.573  1.00 15.00      A    C  
ATOM    301  CG  ASP A  37      19.216 -12.785   5.574  1.00 15.00      A    C  
ATOM    302  OD1 ASP A  37      18.750 -13.298   4.531  1.00 15.00      A    O  
ATOM    303  OD2 ASP A  37      20.432 -12.807   5.838  1.00 15.00      A    O  
ATOM    304  C   ASP A  37      16.022 -12.246   5.498  1.00 15.00      A    C  
ATOM    305  O   ASP A  37      15.048 -12.424   6.236  1.00 15.00      A    O  
ATOM    306  N   SER A  38      16.157 -12.847   4.328  1.00 15.00      A    N  
ATOM    307  CA  SER A  38      15.151 -13.753   3.804  1.00 15.00      A    C  
ATOM    308  CB  SER A  38      14.975 -13.518   2.303  1.00 15.00      A    C  
ATOM    309  OG  SER A  38      16.231 -13.512   1.639  1.00 15.00      A    O  
ATOM    310  C   SER A  38      15.549 -15.201   4.053  1.00 15.00      A    C  
ATOM    311  O   SER A  38      14.703 -16.095   4.061  1.00 15.00      A    O  
ATOM    312  N   ASP A  39      16.840 -15.419   4.283  1.00 15.00      A    N  
ATOM    313  CA  ASP A  39      17.367 -16.763   4.510  1.00 15.00      A    C  
ATOM    314  CB  ASP A  39      18.795 -16.887   3.959  1.00 15.00      A    C  
ATOM    315  CG  ASP A  39      18.859 -16.840   2.440  1.00 15.00      A    C  
ATOM    316  OD1 ASP A  39      17.941 -16.267   1.811  1.00 15.00      A    O  
ATOM    317  OD2 ASP A  39      19.838 -17.362   1.858  1.00 15.00      A    O  
ATOM    318  C   ASP A  39      17.330 -17.126   5.988  1.00 15.00      A    C  
ATOM    319  O   ASP A  39      18.030 -18.033   6.443  1.00 15.00      A    O  
ATOM    320  N   ALA A  40      16.506 -16.412   6.737  1.00 15.00      A    N  
ATOM    321  CA  ALA A  40      16.364 -16.655   8.160  1.00 15.00      A    C  
ATOM    322  CB  ALA A  40      16.190 -15.338   8.904  1.00 15.00      A    C  
ATOM    323  C   ALA A  40      15.174 -17.570   8.412  1.00 15.00      A    C  
ATOM    324  O   ALA A  40      14.238 -17.606   7.616  1.00 15.00      A    O  
ATOM    325  N   ALA A  41      15.212 -18.299   9.522  1.00 15.00      A    N  
ATOM    326  CA  ALA A  41      14.131 -19.215   9.876  1.00 15.00      A    C  
ATOM    327  CB  ALA A  41      14.494 -20.010  11.122  1.00 15.00      A    C  
ATOM    328  C   ALA A  41      12.823 -18.460  10.087  1.00 15.00      A    C  
ATOM    329  O   ALA A  41      11.737 -19.022   9.974  1.00 15.00      A    O  
ATOM    330  N   SER A  42      12.937 -17.183  10.421  1.00 15.00      A    N  
ATOM    331  CA  SER A  42      11.775 -16.334  10.637  1.00 15.00      A    C  
ATOM    332  CB  SER A  42      11.364 -16.361  12.111  1.00 15.00      A    C  
ATOM    333  OG  SER A  42      11.565 -17.651  12.666  1.00 15.00      A    O  
ATOM    334  C   SER A  42      12.093 -14.907  10.192  1.00 15.00      A    C  
ATOM    335  O   SER A  42      12.507 -14.074  11.003  1.00 15.00      A    O  
ATOM    336  N   PRO A  43      11.926 -14.628   8.886  1.00 15.00      A    N  
ATOM    337  CA  PRO A  43      12.199 -13.309   8.300  1.00 15.00      A    C  
ATOM    338  CB  PRO A  43      11.671 -13.439   6.867  1.00 15.00      A    C  
ATOM    339  CG  PRO A  43      11.747 -14.895   6.576  1.00 15.00      A    C  
ATOM    340  CD  PRO A  43      11.451 -15.589   7.872  1.00 15.00      A    C  
ATOM    341  C   PRO A  43      11.466 -12.189   9.029  1.00 15.00      A    C  
ATOM    342  O   PRO A  43      10.235 -12.103   8.984  1.00 15.00      A    O  
ATOM    343  N   ARG A  44      12.232 -11.346   9.706  1.00 15.00      A    N  
ATOM    344  CA  ARG A  44      11.682 -10.227  10.454  1.00 15.00      A    C  
ATOM    345  CB  ARG A  44      11.192 -10.708  11.821  1.00 15.00      A    C  
ATOM    346  CG  ARG A  44      12.319 -11.143  12.739  1.00 15.00      A    C  
ATOM    347  CD  ARG A  44      11.804 -11.703  14.049  1.00 15.00      A    C  
ATOM    348  NE  ARG A  44      12.907 -11.973  14.968  1.00 15.00      A    N  
ATOM    349  CZ  ARG A  44      13.503 -13.158  15.093  1.00 15.00      A    C  
ATOM    350  NH1 ARG A  44      13.099 -14.191  14.359  1.00 15.00      A    N  
ATOM    351  NH2 ARG A  44      14.527 -13.297  15.924  1.00 15.00      A    N  
ATOM    352  C   ARG A  44      12.765  -9.176  10.653  1.00 15.00      A    C  
ATOM    353  O   ARG A  44      13.926  -9.408  10.313  1.00 15.00      A    O  
ATOM    354  N   GLU A  45      12.363  -8.025  11.205  1.00 15.00      A    N  
ATOM    355  CA  GLU A  45      13.315  -6.908  11.442  1.00 15.00      A    C  
ATOM    356  CB  GLU A  45      12.593  -5.571  11.265  1.00 15.00      A    C  
ATOM    357  CG  GLU A  45      13.520  -4.371  11.267  1.00 15.00      A    C  
ATOM    358  CD  GLU A  45      12.797  -3.035  11.263  1.00 15.00      A    C  
ATOM    359  OE1 GLU A  45      11.770  -2.920  11.961  1.00 15.00      A    O  
ATOM    360  OE2 GLU A  45      13.253  -2.118  10.551  1.00 15.00      A    O  
ATOM    361  C   GLU A  45      13.894  -7.031  12.852  1.00 15.00      A    C  
ATOM    362  O   GLU A  45      13.114  -6.924  13.819  1.00 15.00      A    O  
ATOM    363  N   GLU A  46      15.206  -7.247  12.961  1.00 15.00      A    N  
ATOM    364  CA  GLU A  46      15.863  -7.388  14.253  1.00 15.00      A    C  
ATOM    365  CB  GLU A  46      16.776  -8.607  14.258  1.00 15.00      A    C  
ATOM    366  CG  GLU A  46      16.093  -9.914  13.924  1.00 15.00      A    C  
ATOM    367  CD  GLU A  46      17.074 -11.060  13.958  1.00 15.00      A    C  
ATOM    368  OE1 GLU A  46      18.021 -11.051  13.144  1.00 15.00      A    O  
ATOM    369  OE2 GLU A  46      16.922 -11.947  14.818  1.00 15.00      A    O  
ATOM    370  C   GLU A  46      16.686  -6.152  14.589  1.00 15.00      A    C  
ATOM    371  O   GLU A  46      17.435  -5.649  13.745  1.00 15.00      A    O  
ATOM    372  N   PRO A  47      16.577  -5.670  15.836  1.00 15.00      A    N  
ATOM    373  CA  PRO A  47      17.303  -4.485  16.304  1.00 15.00      A    C  
ATOM    374  CB  PRO A  47      16.732  -4.250  17.704  1.00 15.00      A    C  
ATOM    375  CG  PRO A  47      16.230  -5.582  18.137  1.00 15.00      A    C  
ATOM    376  CD  PRO A  47      15.727  -6.249  16.892  1.00 15.00      A    C  
ATOM    377  C   PRO A  47      18.815  -4.699  16.383  1.00 15.00      A    C  
ATOM    378  O   PRO A  47      19.290  -5.775  16.742  1.00 15.00      A    O  
ATOM    379  N   ARG A  48      19.560  -3.668  16.008  1.00 15.00      A    N  
ATOM    380  CA  ARG A  48      21.020  -3.695  16.045  1.00 15.00      A    C  
ATOM    381  CB  ARG A  48      21.593  -3.564  14.631  1.00 15.00      A    C  
ATOM    382  CG  ARG A  48      21.369  -4.780  13.749  1.00 15.00      A    C  
ATOM    383  CD  ARG A  48      22.024  -6.026  14.331  1.00 15.00      A    C  
ATOM    384  NE  ARG A  48      21.047  -7.093  14.551  1.00 15.00      A    N  
ATOM    385  CZ  ARG A  48      21.049  -7.902  15.612  1.00 15.00      A    C  
ATOM    386  NH1 ARG A  48      21.993  -7.768  16.546  1.00 15.00      A    N  
ATOM    387  NH2 ARG A  48      20.112  -8.853  15.729  1.00 15.00      A    N  
ATOM    388  C   ARG A  48      21.536  -2.548  16.904  1.00 15.00      A    C  
ATOM    389  O   ARG A  48      22.739  -2.306  16.997  1.00 15.00      A    O  
ATOM    390  N   ALA A  49      20.613  -1.850  17.538  1.00 15.00      A    N  
ATOM    391  CA  ALA A  49      20.958  -0.720  18.380  1.00 15.00      A    C  
ATOM    392  CB  ALA A  49      20.917   0.569  17.575  1.00 15.00      A    C  
ATOM    393  C   ALA A  49      20.016  -0.645  19.573  1.00 15.00      A    C  
ATOM    394  O   ALA A  49      18.811  -0.463  19.405  1.00 15.00      A    O  
ATOM    395  N   PRO A  50      20.570  -0.777  20.788  1.00 15.00      A    N  
ATOM    396  CA  PRO A  50      19.809  -0.747  22.051  1.00 15.00      A    C  
ATOM    397  CB  PRO A  50      20.898  -0.537  23.100  1.00 15.00      A    C  
ATOM    398  CG  PRO A  50      22.088  -1.217  22.521  1.00 15.00      A    C  
ATOM    399  CD  PRO A  50      22.006  -1.009  21.032  1.00 15.00      A    C  
ATOM    400  C   PRO A  50      18.762   0.364  22.149  1.00 15.00      A    C  
ATOM    401  O   PRO A  50      17.736   0.197  22.804  1.00 15.00      A    O  
ATOM    402  N   TRP A  51      19.001   1.492  21.490  1.00 15.00      A    N  
ATOM    403  CA  TRP A  51      18.062   2.605  21.551  1.00 15.00      A    C  
ATOM    404  CB  TRP A  51      18.728   3.949  21.238  1.00 15.00      A    C  
ATOM    405  CG  TRP A  51      19.563   3.972  19.993  1.00 15.00      A    C  
ATOM    406  CD1 TRP A  51      20.910   3.764  19.908  1.00 15.00      A    C  
ATOM    407  CD2 TRP A  51      19.116   4.240  18.657  1.00 15.00      A    C  
ATOM    408  NE1 TRP A  51      21.326   3.877  18.606  1.00 15.00      A    N  
ATOM    409  CE2 TRP A  51      20.244   4.169  17.817  1.00 15.00      A    C  
ATOM    410  CE3 TRP A  51      17.871   4.528  18.089  1.00 15.00      A    C  
ATOM    411  CZ2 TRP A  51      20.166   4.378  16.442  1.00 15.00      A    C  
ATOM    412  CZ3 TRP A  51      17.796   4.735  16.725  1.00 15.00      A    C  
ATOM    413  CH2 TRP A  51      18.936   4.658  15.916  1.00 15.00      A    C  
ATOM    414  C   TRP A  51      16.813   2.378  20.702  1.00 15.00      A    C  
ATOM    415  O   TRP A  51      15.801   3.051  20.887  1.00 15.00      A    O  
ATOM    416  N   ILE A  52      16.878   1.422  19.783  1.00 15.00      A    N  
ATOM    417  CA  ILE A  52      15.739   1.123  18.925  1.00 15.00      A    C  
ATOM    418  CB  ILE A  52      16.158   0.841  17.461  1.00 15.00      A    C  
ATOM    419  CG1 ILE A  52      15.021   1.198  16.499  1.00 15.00      A    C  
ATOM    420  CG2 ILE A  52      16.584  -0.606  17.264  1.00 15.00      A    C  
ATOM    421  CD1 ILE A  52      14.625   2.657  16.543  1.00 15.00      A    C  
ATOM    422  C   ILE A  52      14.933  -0.042  19.494  1.00 15.00      A    C  
ATOM    423  O   ILE A  52      13.823  -0.327  19.049  1.00 15.00      A    O  
ATOM    424  N   GLU A  53      15.488  -0.687  20.515  1.00 15.00      A    N  
ATOM    425  CA  GLU A  53      14.837  -1.818  21.165  1.00 15.00      A    C  
ATOM    426  CB  GLU A  53      15.864  -2.629  21.961  1.00 15.00      A    C  
ATOM    427  CG  GLU A  53      16.987  -3.199  21.106  1.00 15.00      A    C  
ATOM    428  CD  GLU A  53      18.099  -3.831  21.921  1.00 15.00      A    C  
ATOM    429  OE1 GLU A  53      17.792  -4.551  22.891  1.00 15.00      A    O  
ATOM    430  OE2 GLU A  53      19.280  -3.611  21.581  1.00 15.00      A    O  
ATOM    431  C   GLU A  53      13.699  -1.350  22.073  1.00 15.00      A    C  
ATOM    432  O   GLU A  53      13.146  -2.125  22.849  1.00 15.00      A    O  
ATOM    433  N   GLN A  54      13.351  -0.073  21.960  1.00 15.00      A    N  
ATOM    434  CA  GLN A  54      12.282   0.504  22.758  1.00 15.00      A    C  
ATOM    435  CB  GLN A  54      12.758   1.787  23.452  1.00 15.00      A    C  
ATOM    436  CG  GLN A  54      12.819   3.015  22.557  1.00 15.00      A    C  
ATOM    437  CD  GLN A  54      13.338   4.236  23.291  1.00 15.00      A    C  
ATOM    438  OE1 GLN A  54      12.599   4.895  24.018  1.00 15.00      A    O  
ATOM    439  NE2 GLN A  54      14.607   4.558  23.088  1.00 15.00      A    N  
ATOM    440  C   GLN A  54      11.039   0.772  21.907  1.00 15.00      A    C  
ATOM    441  O   GLN A  54      10.032   1.274  22.406  1.00 15.00      A    O  
ATOM    442  N   GLU A  55      11.116   0.433  20.621  1.00 15.00      A    N  
ATOM    443  CA  GLU A  55       9.993   0.637  19.710  1.00 15.00      A    C  
ATOM    444  CB  GLU A  55      10.461   0.635  18.253  1.00 15.00      A    C  
ATOM    445  CG  GLU A  55      11.366   1.802  17.878  1.00 15.00      A    C  
ATOM    446  CD  GLU A  55      10.642   3.136  17.836  1.00 15.00      A    C  
ATOM    447  OE1 GLU A  55       9.468   3.172  17.418  1.00 15.00      A    O  
ATOM    448  OE2 GLU A  55      11.246   4.158  18.217  1.00 15.00      A    O  
ATOM    449  C   GLU A  55       8.916  -0.427  19.933  1.00 15.00      A    C  
ATOM    450  O   GLU A  55       9.208  -1.524  20.416  1.00 15.00      A    O  
ATOM    451  N   GLY A  56       7.683  -0.101  19.562  1.00 15.00      A    N  
ATOM    452  CA  GLY A  56       6.570  -1.015  19.754  1.00 15.00      A    C  
ATOM    453  C   GLY A  56       6.549  -2.177  18.776  1.00 15.00      A    C  
ATOM    454  O   GLY A  56       7.167  -2.115  17.710  1.00 15.00      A    O  
ATOM    455  N   PRO A  57       5.828  -3.261  19.120  1.00 15.00      A    N  
ATOM    456  CA  PRO A  57       5.718  -4.456  18.273  1.00 15.00      A    C  
ATOM    457  CB  PRO A  57       4.784  -5.379  19.066  1.00 15.00      A    C  
ATOM    458  CG  PRO A  57       4.867  -4.888  20.469  1.00 15.00      A    C  
ATOM    459  CD  PRO A  57       5.065  -3.404  20.369  1.00 15.00      A    C  
ATOM    460  C   PRO A  57       5.109  -4.143  16.909  1.00 15.00      A    C  
ATOM    461  O   PRO A  57       5.508  -4.721  15.898  1.00 15.00      A    O  
ATOM    462  N   GLU A  58       4.130  -3.235  16.884  1.00 15.00      A    N  
ATOM    463  CA  GLU A  58       3.480  -2.852  15.601  1.00 15.00      A    C  
ATOM    464  CB  GLU A  58       2.365  -1.835  15.855  1.00 15.00      A    C  
ATOM    465  CG  GLU A  58       2.747  -0.749  16.845  1.00 15.00      A    C  
ATOM    466  CD  GLU A  58       3.714   0.298  16.321  1.00 15.00      A    C  
ATOM    467  OE1 GLU A  58       3.714   0.542  15.098  1.00 15.00      A    O  
ATOM    468  OE2 GLU A  58       4.473   0.859  17.135  1.00 15.00      A    O  
ATOM    469  C   GLU A  58       4.544  -2.298  14.649  1.00 15.00      A    C  
ATOM    470  O   GLU A  58       4.421  -2.531  13.431  1.00 15.00      A    O  
ATOM    471  N   TYR A  59       5.550  -1.604  15.187  1.00 15.00      A    N  
ATOM    472  CA  TYR A  59       6.600  -1.017  14.369  1.00 15.00      A    C  
ATOM    473  CB  TYR A  59       7.509  -0.145  15.251  1.00 15.00      A    C  
ATOM    474  CG  TYR A  59       8.850   0.224  14.649  1.00 15.00      A    C  
ATOM    475  CD1 TYR A  59       8.970   1.282  13.757  1.00 15.00      A    C  
ATOM    476  CD2 TYR A  59      10.002  -0.476  14.991  1.00 15.00      A    C  
ATOM    477  CE1 TYR A  59      10.196   1.631  13.224  1.00 15.00      A    C  
ATOM    478  CE2 TYR A  59      11.232  -0.136  14.460  1.00 15.00      A    C  
ATOM    479  CZ  TYR A  59      11.324   0.919  13.578  1.00 15.00      A    C  
ATOM    480  OH  TYR A  59      12.547   1.267  13.051  1.00 15.00      A    O  
ATOM    481  C   TYR A  59       7.401  -2.129  13.701  1.00 15.00      A    C  
ATOM    482  O   TYR A  59       7.614  -2.116  12.488  1.00 15.00      A    O  
ATOM    483  N   TRP A  60       7.802  -3.110  14.503  1.00 15.00      A    N  
ATOM    484  CA  TRP A  60       8.581  -4.239  14.012  1.00 15.00      A    C  
ATOM    485  CB  TRP A  60       9.011  -5.143  15.172  1.00 15.00      A    C  
ATOM    486  CG  TRP A  60       9.855  -4.452  16.196  1.00 15.00      A    C  
ATOM    487  CD1 TRP A  60       9.487  -4.109  17.464  1.00 15.00      A    C  
ATOM    488  CD2 TRP A  60      11.210  -4.018  16.040  1.00 15.00      A    C  
ATOM    489  NE1 TRP A  60      10.526  -3.484  18.106  1.00 15.00      A    N  
ATOM    490  CE2 TRP A  60      11.597  -3.416  17.254  1.00 15.00      A    C  
ATOM    491  CE3 TRP A  60      12.133  -4.078  14.992  1.00 15.00      A    C  
ATOM    492  CZ2 TRP A  60      12.866  -2.880  17.446  1.00 15.00      A    C  
ATOM    493  CZ3 TRP A  60      13.391  -3.545  15.186  1.00 15.00      A    C  
ATOM    494  CH2 TRP A  60      13.747  -2.954  16.403  1.00 15.00      A    C  
ATOM    495  C   TRP A  60       7.795  -5.051  12.992  1.00 15.00      A    C  
ATOM    496  O   TRP A  60       8.291  -5.338  11.901  1.00 15.00      A    O  
ATOM    497  N   ASP A  61       6.567  -5.411  13.347  1.00 15.00      A    N  
ATOM    498  CA  ASP A  61       5.712  -6.202  12.466  1.00 15.00      A    C  
ATOM    499  CB  ASP A  61       4.401  -6.585  13.151  1.00 15.00      A    C  
ATOM    500  CG  ASP A  61       4.511  -7.901  13.895  1.00 15.00      A    C  
ATOM    501  OD1 ASP A  61       4.958  -8.894  13.279  1.00 15.00      A    O  
ATOM    502  OD2 ASP A  61       4.160  -7.939  15.093  1.00 15.00      A    O  
ATOM    503  C   ASP A  61       5.449  -5.500  11.143  1.00 15.00      A    C  
ATOM    504  O   ASP A  61       5.535  -6.119  10.080  1.00 15.00      A    O  
ATOM    505  N   ARG A  62       5.104  -4.211  11.209  1.00 15.00      A    N  
ATOM    506  CA  ARG A  62       4.845  -3.433   9.968  1.00 15.00      A    C  
ATOM    507  CB  ARG A  62       4.552  -1.967  10.308  1.00 15.00      A    C  
ATOM    508  CG  ARG A  62       4.404  -1.050   9.101  1.00 15.00      A    C  
ATOM    509  CD  ARG A  62       5.743  -0.549   8.593  1.00 15.00      A    C  
ATOM    510  NE  ARG A  62       5.669   0.419   7.509  1.00 15.00      A    N  
ATOM    511  CZ  ARG A  62       6.730   0.970   6.929  1.00 15.00      A    C  
ATOM    512  NH1 ARG A  62       6.573   1.844   5.951  1.00 15.00      A    N  
ATOM    513  NH2 ARG A  62       7.945   0.644   7.331  1.00 15.00      A    N  
ATOM    514  C   ARG A  62       6.058  -3.572   9.044  1.00 15.00      A    C  
ATOM    515  O   ARG A  62       5.884  -4.069   7.914  1.00 15.00      A    O  
ATOM    516  N   ASN A  63       7.235  -3.140   9.505  1.00 15.00      A    N  
ATOM    517  CA  ASN A  63       8.466  -3.213   8.674  1.00 15.00      A    C  
ATOM    518  CB  ASN A  63       9.693  -2.710   9.438  1.00 15.00      A    C  
ATOM    519  CG  ASN A  63       9.502  -1.331  10.034  1.00 15.00      A    C  
ATOM    520  OD1 ASN A  63       8.497  -0.672   9.779  1.00 15.00      A    O  
ATOM    521  ND2 ASN A  63      10.461  -0.885  10.828  1.00 15.00      A    N  
ATOM    522  C   ASN A  63       8.667  -4.657   8.208  1.00 15.00      A    C  
ATOM    523  O   ASN A  63       8.941  -4.855   7.009  1.00 15.00      A    O  
ATOM    524  N   THR A  64       8.521  -5.622   9.120  1.00 15.00      A    N  
ATOM    525  CA  THR A  64       8.736  -7.022   8.789  1.00 15.00      A    C  
ATOM    526  CB  THR A  64       8.378  -7.929   9.987  1.00 15.00      A    C  
ATOM    527  OG1 THR A  64       9.302  -7.685  11.058  1.00 15.00      A    O  
ATOM    528  CG2 THR A  64       8.432  -9.398   9.605  1.00 15.00      A    C  
ATOM    529  C   THR A  64       7.940  -7.430   7.545  1.00 15.00      A    C  
ATOM    530  O   THR A  64       8.474  -8.080   6.643  1.00 15.00      A    O  
ATOM    531  N   GLN A  65       6.691  -6.962   7.472  1.00 15.00      A    N  
ATOM    532  CA  GLN A  65       5.823  -7.294   6.311  1.00 15.00      A    C  
ATOM    533  CB  GLN A  65       4.376  -6.907   6.617  1.00 15.00      A    C  
ATOM    534  CG  GLN A  65       3.583  -8.019   7.291  1.00 15.00      A    C  
ATOM    535  CD  GLN A  65       4.344  -8.685   8.413  1.00 15.00      A    C  
ATOM    536  OE1 GLN A  65       5.146  -9.591   8.197  1.00 15.00      A    O  
ATOM    537  NE2 GLN A  65       4.088  -8.241   9.632  1.00 15.00      A    N  
ATOM    538  C   GLN A  65       6.347  -6.594   5.050  1.00 15.00      A    C  
ATOM    539  O   GLN A  65       6.370  -7.242   3.989  1.00 15.00      A    O  
ATOM    540  N   ILE A  66       6.739  -5.321   5.148  1.00 15.00      A    N  
ATOM    541  CA  ILE A  66       7.158  -4.595   3.910  1.00 15.00      A    C  
ATOM    542  CB  ILE A  66       7.227  -3.070   4.139  1.00 15.00      A    C  
ATOM    543  CG1 ILE A  66       8.646  -2.579   4.431  1.00 15.00      A    C  
ATOM    544  CG2 ILE A  66       6.249  -2.642   5.223  1.00 15.00      A    C  
ATOM    545  CD1 ILE A  66       8.763  -1.077   4.411  1.00 15.00      A    C  
ATOM    546  C   ILE A  66       8.480  -5.199   3.418  1.00 15.00      A    C  
ATOM    547  O   ILE A  66       8.636  -5.330   2.190  1.00 15.00      A    O  
ATOM    548  N   TYR A  67       9.387  -5.563   4.332  1.00 15.00      A    N  
ATOM    549  CA  TYR A  67      10.637  -6.254   3.927  1.00 15.00      A    C  
ATOM    550  CB  TYR A  67      11.498  -6.580   5.149  1.00 15.00      A    C  
ATOM    551  CG  TYR A  67      12.050  -5.381   5.876  1.00 15.00      A    C  
ATOM    552  CD1 TYR A  67      12.700  -4.368   5.192  1.00 15.00      A    C  
ATOM    553  CD2 TYR A  67      11.939  -5.265   7.251  1.00 15.00      A    C  
ATOM    554  CE1 TYR A  67      13.214  -3.264   5.852  1.00 15.00      A    C  
ATOM    555  CE2 TYR A  67      12.447  -4.168   7.927  1.00 15.00      A    C  
ATOM    556  CZ  TYR A  67      13.088  -3.164   7.225  1.00 15.00      A    C  
ATOM    557  OH  TYR A  67      13.592  -2.080   7.884  1.00 15.00      A    O  
ATOM    558  C   TYR A  67      10.261  -7.520   3.158  1.00 15.00      A    C  
ATOM    559  O   TYR A  67      11.108  -8.043   2.408  1.00 15.00      A    O  
ATOM    560  N   LYS A  68       9.023  -7.991   3.340  1.00 15.00      A    N  
ATOM    561  CA  LYS A  68       8.574  -9.181   2.624  1.00 15.00      A    C  
ATOM    562  CB  LYS A  68       7.592  -9.986   3.478  1.00 15.00      A    C  
ATOM    563  CG  LYS A  68       8.235 -10.662   4.678  1.00 15.00      A    C  
ATOM    564  CD  LYS A  68       7.192 -11.148   5.671  1.00 15.00      A    C  
ATOM    565  CE  LYS A  68       7.852 -11.734   6.909  1.00 15.00      A    C  
ATOM    566  NZ  LYS A  68       6.876 -11.984   8.004  1.00 15.00      A    N1+
ATOM    567  C   LYS A  68       7.943  -8.809   1.287  1.00 15.00      A    C  
ATOM    568  O   LYS A  68       8.212  -9.443   0.265  1.00 15.00      A    O  
ATOM    569  N   ALA A  69       7.111  -7.774   1.299  1.00 15.00      A    N  
ATOM    570  CA  ALA A  69       6.456  -7.312   0.084  1.00 15.00      A    C  
ATOM    571  CB  ALA A  69       5.399  -6.271   0.411  1.00 15.00      A    C  
ATOM    572  C   ALA A  69       7.488  -6.745  -0.886  1.00 15.00      A    C  
ATOM    573  O   ALA A  69       7.417  -6.980  -2.095  1.00 15.00      A    O  
ATOM    574  N   GLN A  70       8.456  -6.010  -0.347  1.00 15.00      A    N  
ATOM    575  CA  GLN A  70       9.512  -5.424  -1.161  1.00 15.00      A    C  
ATOM    576  CB  GLN A  70      10.369  -4.456  -0.343  1.00 15.00      A    C  
ATOM    577  CG  GLN A  70      11.501  -3.826  -1.138  1.00 15.00      A    C  
ATOM    578  CD  GLN A  70      11.014  -2.820  -2.166  1.00 15.00      A    C  
ATOM    579  OE1 GLN A  70      10.083  -2.053  -1.917  1.00 15.00      A    O  
ATOM    580  NE2 GLN A  70      11.620  -2.835  -3.341  1.00 15.00      A    N  
ATOM    581  C   GLN A  70      10.384  -6.517  -1.771  1.00 15.00      A    C  
ATOM    582  O   GLN A  70      10.713  -6.465  -2.953  1.00 15.00      A    O  
ATOM    583  N   ALA A  71      10.735  -7.513  -0.961  1.00 15.00      A    N  
ATOM    584  CA  ALA A  71      11.559  -8.631  -1.416  1.00 15.00      A    C  
ATOM    585  CB  ALA A  71      11.742  -9.641  -0.293  1.00 15.00      A    C  
ATOM    586  C   ALA A  71      10.921  -9.303  -2.623  1.00 15.00      A    C  
ATOM    587  O   ALA A  71      11.595  -9.634  -3.598  1.00 15.00      A    O  
ATOM    588  N   GLN A  72       9.610  -9.490  -2.550  1.00 15.00      A    N  
ATOM    589  CA  GLN A  72       8.864 -10.108  -3.634  1.00 15.00      A    C  
ATOM    590  CB  GLN A  72       7.450 -10.447  -3.173  1.00 15.00      A    C  
ATOM    591  CG  GLN A  72       7.366 -11.743  -2.382  1.00 15.00      A    C  
ATOM    592  CD  GLN A  72       7.694 -12.949  -3.239  1.00 15.00      A    C  
ATOM    593  OE1 GLN A  72       7.417 -12.959  -4.436  1.00 15.00      A    O  
ATOM    594  NE2 GLN A  72       8.291 -13.965  -2.636  1.00 15.00      A    N  
ATOM    595  C   GLN A  72       8.841  -9.196  -4.856  1.00 15.00      A    C  
ATOM    596  O   GLN A  72       8.847  -9.663  -6.000  1.00 15.00      A    O  
ATOM    597  N   THR A  73       8.833  -7.894  -4.603  1.00 15.00      A    N  
ATOM    598  CA  THR A  73       8.838  -6.904  -5.666  1.00 15.00      A    C  
ATOM    599  CB  THR A  73       8.577  -5.493  -5.106  1.00 15.00      A    C  
ATOM    600  OG1 THR A  73       7.328  -5.484  -4.400  1.00 15.00      A    O  
ATOM    601  CG2 THR A  73       8.527  -4.473  -6.232  1.00 15.00      A    C  
ATOM    602  C   THR A  73      10.186  -6.928  -6.386  1.00 15.00      A    C  
ATOM    603  O   THR A  73      10.244  -6.965  -7.618  1.00 15.00      A    O  
ATOM    604  N   ASP A  74      11.266  -6.917  -5.606  1.00 15.00      A    N  
ATOM    605  CA  ASP A  74      12.623  -6.962  -6.148  1.00 15.00      A    C  
ATOM    606  CB  ASP A  74      13.654  -6.902  -5.017  1.00 15.00      A    C  
ATOM    607  CG  ASP A  74      14.111  -5.492  -4.696  1.00 15.00      A    C  
ATOM    608  OD1 ASP A  74      13.278  -4.684  -4.236  1.00 15.00      A    O  
ATOM    609  OD2 ASP A  74      15.308  -5.196  -4.893  1.00 15.00      A    O  
ATOM    610  C   ASP A  74      12.808  -8.250  -6.935  1.00 15.00      A    C  
ATOM    611  O   ASP A  74      13.420  -8.264  -8.004  1.00 15.00      A    O  
ATOM    612  N   ARG A  75      12.252  -9.327  -6.393  1.00 15.00      A    N  
ATOM    613  CA  ARG A  75      12.307 -10.639  -7.019  1.00 15.00      A    C  
ATOM    614  CB  ARG A  75      11.543 -11.645  -6.150  1.00 15.00      A    C  
ATOM    615  CG  ARG A  75      11.144 -12.931  -6.848  1.00 15.00      A    C  
ATOM    616  CD  ARG A  75       9.855 -13.479  -6.263  1.00 15.00      A    C  
ATOM    617  NE  ARG A  75       9.020 -14.096  -7.287  1.00 15.00      A    N  
ATOM    618  CZ  ARG A  75       8.108 -13.433  -8.001  1.00 15.00      A    C  
ATOM    619  NH1 ARG A  75       7.891 -12.141  -7.779  1.00 15.00      A    N  
ATOM    620  NH2 ARG A  75       7.421 -14.051  -8.951  1.00 15.00      A    N  
ATOM    621  C   ARG A  75      11.721 -10.581  -8.431  1.00 15.00      A    C  
ATOM    622  O   ARG A  75      12.326 -11.074  -9.385  1.00 15.00      A    O  
ATOM    623  N   GLU A  76      10.551  -9.958  -8.558  1.00 15.00      A    N  
ATOM    624  CA  GLU A  76       9.891  -9.822  -9.853  1.00 15.00      A    C  
ATOM    625  CB  GLU A  76       8.454  -9.323  -9.675  1.00 15.00      A    C  
ATOM    626  CG  GLU A  76       7.510  -9.711 -10.805  1.00 15.00      A    C  
ATOM    627  CD  GLU A  76       6.935 -11.101 -10.626  1.00 15.00      A    C  
ATOM    628  OE1 GLU A  76       6.080 -11.278  -9.727  1.00 15.00      A    O  
ATOM    629  OE2 GLU A  76       7.343 -12.021 -11.367  1.00 15.00      A    O  
ATOM    630  C   GLU A  76      10.671  -8.849 -10.732  1.00 15.00      A    C  
ATOM    631  O   GLU A  76      10.803  -9.048 -11.938  1.00 15.00      A    O  
ATOM    632  N   SER A  77      11.194  -7.798 -10.110  1.00 15.00      A    N  
ATOM    633  CA  SER A  77      11.968  -6.789 -10.816  1.00 15.00      A    C  
ATOM    634  CB  SER A  77      12.360  -5.655  -9.869  1.00 15.00      A    C  
ATOM    635  OG  SER A  77      11.201  -5.049  -9.318  1.00 15.00      A    O  
ATOM    636  C   SER A  77      13.201  -7.398 -11.476  1.00 15.00      A    C  
ATOM    637  O   SER A  77      13.511  -7.087 -12.622  1.00 15.00      A    O  
ATOM    638  N   LEU A  78      13.888  -8.279 -10.754  1.00 15.00      A    N  
ATOM    639  CA  LEU A  78      15.074  -8.943 -11.285  1.00 15.00      A    C  
ATOM    640  CB  LEU A  78      15.720  -9.828 -10.216  1.00 15.00      A    C  
ATOM    641  CG  LEU A  78      16.696  -9.131  -9.268  1.00 15.00      A    C  
ATOM    642  CD1 LEU A  78      16.956  -9.990  -8.041  1.00 15.00      A    C  
ATOM    643  CD2 LEU A  78      18.000  -8.818  -9.986  1.00 15.00      A    C  
ATOM    644  C   LEU A  78      14.714  -9.775 -12.511  1.00 15.00      A    C  
ATOM    645  O   LEU A  78      15.479  -9.851 -13.473  1.00 15.00      A    O  
ATOM    646  N   ARG A  79      13.536 -10.385 -12.467  1.00 15.00      A    N  
ATOM    647  CA  ARG A  79      13.045 -11.202 -13.569  1.00 15.00      A    C  
ATOM    648  CB  ARG A  79      11.750 -11.912 -13.160  1.00 15.00      A    C  
ATOM    649  CG  ARG A  79      11.931 -12.946 -12.059  1.00 15.00      A    C  
ATOM    650  CD  ARG A  79      10.657 -13.139 -11.243  1.00 15.00      A    C  
ATOM    651  NE  ARG A  79       9.499 -13.483 -12.069  1.00 15.00      A    N  
ATOM    652  CZ  ARG A  79       9.293 -14.680 -12.617  1.00 15.00      A    C  
ATOM    653  NH1 ARG A  79      10.163 -15.666 -12.416  1.00 15.00      A    N  
ATOM    654  NH2 ARG A  79       8.219 -14.886 -13.371  1.00 15.00      A    N  
ATOM    655  C   ARG A  79      12.797 -10.327 -14.792  1.00 15.00      A    C  
ATOM    656  O   ARG A  79      13.122 -10.700 -15.917  1.00 15.00      A    O  
ATOM    657  N   ASN A  80      12.219  -9.145 -14.562  1.00 15.00      A    N  
ATOM    658  CA  ASN A  80      11.925  -8.210 -15.681  1.00 15.00      A    C  
ATOM    659  CB  ASN A  80      10.970  -7.098 -15.242  1.00 15.00      A    C  
ATOM    660  CG  ASN A  80       9.778  -7.613 -14.465  1.00 15.00      A    C  
ATOM    661  OD1 ASN A  80       9.497  -8.810 -14.470  1.00 15.00      A    O  
ATOM    662  ND2 ASN A  80       9.071  -6.718 -13.795  1.00 15.00      A    N  
ATOM    663  C   ASN A  80      13.237  -7.617 -16.198  1.00 15.00      A    C  
ATOM    664  O   ASN A  80      13.408  -7.551 -17.431  1.00 15.00      A    O  
ATOM    665  N   LEU A  81      14.124  -7.207 -15.289  1.00 15.00      A    N  
ATOM    666  CA  LEU A  81      15.387  -6.589 -15.680  1.00 15.00      A    C  
ATOM    667  CB  LEU A  81      16.189  -6.156 -14.451  1.00 15.00      A    C  
ATOM    668  CG  LEU A  81      16.043  -4.691 -14.032  1.00 15.00      A    C  
ATOM    669  CD1 LEU A  81      14.579  -4.304 -13.905  1.00 15.00      A    C  
ATOM    670  CD2 LEU A  81      16.776  -4.433 -12.728  1.00 15.00      A    C  
ATOM    671  C   LEU A  81      16.226  -7.487 -16.578  1.00 15.00      A    C  
ATOM    672  O   LEU A  81      16.763  -7.032 -17.587  1.00 15.00      A    O  
ATOM    673  N   ARG A  82      16.315  -8.769 -16.231  1.00 15.00      A    N  
ATOM    674  CA  ARG A  82      17.104  -9.708 -17.022  1.00 15.00      A    C  
ATOM    675  CB  ARG A  82      17.306 -11.042 -16.296  1.00 15.00      A    C  
ATOM    676  CG  ARG A  82      16.126 -11.999 -16.351  1.00 15.00      A    C  
ATOM    677  CD  ARG A  82      16.348 -13.167 -15.405  1.00 15.00      A    C  
ATOM    678  NE  ARG A  82      15.497 -14.316 -15.712  1.00 15.00      A    N  
ATOM    679  CZ  ARG A  82      15.416 -15.407 -14.949  1.00 15.00      A    C  
ATOM    680  NH1 ARG A  82      16.133 -15.498 -13.827  1.00 15.00      A    N  
ATOM    681  NH2 ARG A  82      14.616 -16.403 -15.310  1.00 15.00      A    N  
ATOM    682  C   ARG A  82      16.514  -9.906 -18.415  1.00 15.00      A    C  
ATOM    683  O   ARG A  82      17.204 -10.336 -19.339  1.00 15.00      A    O  
ATOM    684  N   GLY A  83      15.236  -9.576 -18.561  1.00 15.00      A    N  
ATOM    685  CA  GLY A  83      14.578  -9.712 -19.843  1.00 15.00      A    C  
ATOM    686  C   GLY A  83      14.801  -8.497 -20.723  1.00 15.00      A    C  
ATOM    687  O   GLY A  83      14.773  -8.596 -21.946  1.00 15.00      A    O  
ATOM    688  N   TYR A  84      14.995  -7.335 -20.091  1.00 15.00      A    N  
ATOM    689  CA  TYR A  84      15.247  -6.087 -20.856  1.00 15.00      A    C  
ATOM    690  CB  TYR A  84      15.244  -4.870 -19.930  1.00 15.00      A    C  
ATOM    691  CG  TYR A  84      14.037  -4.724 -19.039  1.00 15.00      A    C  
ATOM    692  CD1 TYR A  84      12.787  -5.159 -19.444  1.00 15.00      A    C  
ATOM    693  CD2 TYR A  84      14.143  -4.131 -17.792  1.00 15.00      A    C  
ATOM    694  CE1 TYR A  84      11.676  -5.021 -18.629  1.00 15.00      A    C  
ATOM    695  CE2 TYR A  84      13.042  -3.984 -16.965  1.00 15.00      A    C  
ATOM    696  CZ  TYR A  84      11.803  -4.431 -17.385  1.00 15.00      A    C  
ATOM    697  OH  TYR A  84      10.712  -4.288 -16.578  1.00 15.00      A    O  
ATOM    698  C   TYR A  84      16.616  -6.183 -21.524  1.00 15.00      A    C  
ATOM    699  O   TYR A  84      16.749  -5.760 -22.689  1.00 15.00      A    O  
ATOM    700  N   TYR A  85      17.600  -6.729 -20.809  1.00 15.00      A    N  
ATOM    701  CA  TYR A  85      18.961  -6.806 -21.319  1.00 15.00      A    C  
ATOM    702  CB  TYR A  85      19.971  -6.775 -20.171  1.00 15.00      A    C  
ATOM    703  CG  TYR A  85      20.065  -5.449 -19.452  1.00 15.00      A    C  
ATOM    704  CD2 TYR A  85      20.992  -4.493 -19.843  1.00 15.00      A    C  
ATOM    705  CD1 TYR A  85      19.234  -5.158 -18.379  1.00 15.00      A    C  
ATOM    706  CE2 TYR A  85      21.088  -3.283 -19.184  1.00 15.00      A    C  
ATOM    707  CE1 TYR A  85      19.322  -3.950 -17.715  1.00 15.00      A    C  
ATOM    708  CZ  TYR A  85      20.251  -3.016 -18.122  1.00 15.00      A    C  
ATOM    709  OH  TYR A  85      20.343  -1.813 -17.464  1.00 15.00      A    O  
ATOM    710  C   TYR A  85      19.168  -8.066 -22.148  1.00 15.00      A    C  
ATOM    711  O   TYR A  85      20.225  -8.245 -22.750  1.00 15.00      A    O  
ATOM    712  N   ASN A  86      18.147  -8.924 -22.181  1.00 15.00      A    N  
ATOM    713  CA  ASN A  86      18.210 -10.183 -22.927  1.00 15.00      A    C  
ATOM    714  CB  ASN A  86      18.404  -9.932 -24.432  1.00 15.00      A    C  
ATOM    715  CG  ASN A  86      17.236  -9.196 -25.069  1.00 15.00      A    C  
ATOM    716  OD1 ASN A  86      16.358  -9.806 -25.678  1.00 15.00      A    O  
ATOM    717  ND2 ASN A  86      17.214  -7.877 -24.929  1.00 15.00      A    N  
ATOM    718  C   ASN A  86      19.320 -11.070 -22.366  1.00 15.00      A    C  
ATOM    719  O   ASN A  86      20.162 -11.589 -23.099  1.00 15.00      A    O  
ATOM    720  N   GLN A  87      19.305 -11.231 -21.046  1.00 15.00      A    N  
ATOM    721  CA  GLN A  87      20.300 -12.034 -20.353  1.00 15.00      A    C  
ATOM    722  CB  GLN A  87      20.609 -11.429 -18.980  1.00 15.00      A    C  
ATOM    723  CG  GLN A  87      21.504 -10.197 -19.016  1.00 15.00      A    C  
ATOM    724  CD  GLN A  87      21.103  -9.162 -17.981  1.00 15.00      A    C  
ATOM    725  OE1 GLN A  87      19.921  -8.953 -17.727  1.00 15.00      A    O  
ATOM    726  NE2 GLN A  87      22.083  -8.514 -17.371  1.00 15.00      A    N  
ATOM    727  C   GLN A  87      19.832 -13.479 -20.197  1.00 15.00      A    C  
ATOM    728  O   GLN A  87      18.740 -13.842 -20.633  1.00 15.00      A    O  
ATOM    729  N   SER A  88      20.662 -14.293 -19.563  1.00 15.00      A    N  
ATOM    730  CA  SER A  88      20.349 -15.696 -19.356  1.00 15.00      A    C  
ATOM    731  CB  SER A  88      21.642 -16.500 -19.167  1.00 15.00      A    C  
ATOM    732  OG  SER A  88      21.394 -17.896 -19.177  1.00 15.00      A    O  
ATOM    733  C   SER A  88      19.428 -15.883 -18.154  1.00 15.00      A    C  
ATOM    734  O   SER A  88      19.660 -15.322 -17.082  1.00 15.00      A    O  
ATOM    735  N   GLU A  89      18.383 -16.677 -18.339  1.00 15.00      A    N  
ATOM    736  CA  GLU A  89      17.433 -16.952 -17.271  1.00 15.00      A    C  
ATOM    737  CB  GLU A  89      16.218 -17.701 -17.819  1.00 15.00      A    C  
ATOM    738  CG  GLU A  89      15.354 -16.877 -18.764  1.00 15.00      A    C  
ATOM    739  CD  GLU A  89      13.907 -16.836 -18.319  1.00 15.00      A    C  
ATOM    740  OE1 GLU A  89      13.169 -17.785 -18.626  1.00 15.00      A    O  
ATOM    741  OE2 GLU A  89      13.521 -15.869 -17.621  1.00 15.00      A    O  
ATOM    742  C   GLU A  89      18.094 -17.736 -16.130  1.00 15.00      A    C  
ATOM    743  O   GLU A  89      17.533 -17.867 -15.041  1.00 15.00      A    O  
ATOM    744  N   ALA A  90      19.293 -18.251 -16.388  1.00 15.00      A    N  
ATOM    745  CA  ALA A  90      20.040 -19.003 -15.386  1.00 15.00      A    C  
ATOM    746  CB  ALA A  90      20.433 -20.370 -15.927  1.00 15.00      A    C  
ATOM    747  C   ALA A  90      21.274 -18.220 -14.938  1.00 15.00      A    C  
ATOM    748  O   ALA A  90      22.297 -18.800 -14.580  1.00 15.00      A    O  
ATOM    749  N   GLY A  91      21.166 -16.899 -14.955  1.00 15.00      A    N  
ATOM    750  CA  GLY A  91      22.278 -16.061 -14.554  1.00 15.00      A    C  
ATOM    751  C   GLY A  91      22.115 -15.503 -13.155  1.00 15.00      A    C  
ATOM    752  O   GLY A  91      20.994 -15.292 -12.689  1.00 15.00      A    O  
ATOM    753  N   SER A  92      23.233 -15.283 -12.479  1.00 15.00      A    N  
ATOM    754  CA  SER A  92      23.221 -14.731 -11.134  1.00 15.00      A    C  
ATOM    755  CB  SER A  92      24.354 -15.344 -10.299  1.00 15.00      A    C  
ATOM    756  OG  SER A  92      24.072 -15.282  -8.908  1.00 15.00      A    O  
ATOM    757  C   SER A  92      23.393 -13.220 -11.221  1.00 15.00      A    C  
ATOM    758  O   SER A  92      24.464 -12.733 -11.580  1.00 15.00      A    O  
ATOM    759  N   HIS A  93      22.335 -12.486 -10.911  1.00 15.00      A    N  
ATOM    760  CA  HIS A  93      22.374 -11.030 -10.976  1.00 15.00      A    C  
ATOM    761  CB  HIS A  93      21.345 -10.503 -11.979  1.00 15.00      A    C  
ATOM    762  CG  HIS A  93      21.608 -10.942 -13.388  1.00 15.00      A    C  
ATOM    763  ND1 HIS A  93      22.542 -10.360 -14.212  1.00 15.00      A    N  
ATOM    764  CD2 HIS A  93      21.049 -11.946 -14.109  1.00 15.00      A    C  
ATOM    765  CE1 HIS A  93      22.526 -11.014 -15.379  1.00 15.00      A    C  
ATOM    766  NE2 HIS A  93      21.635 -11.989 -15.370  1.00 15.00      A    N  
ATOM    767  C   HIS A  93      22.162 -10.412  -9.601  1.00 15.00      A    C  
ATOM    768  O   HIS A  93      21.588 -11.040  -8.706  1.00 15.00      A    O  
ATOM    769  N   THR A  94      22.613  -9.178  -9.441  1.00 15.00      A    N  
ATOM    770  CA  THR A  94      22.498  -8.481  -8.171  1.00 15.00      A    C  
ATOM    771  CB  THR A  94      23.894  -8.226  -7.574  1.00 15.00      A    C  
ATOM    772  OG1 THR A  94      24.726  -9.368  -7.813  1.00 15.00      A    O  
ATOM    773  CG2 THR A  94      23.802  -7.974  -6.077  1.00 15.00      A    C  
ATOM    774  C   THR A  94      21.768  -7.146  -8.312  1.00 15.00      A    C  
ATOM    775  O   THR A  94      22.127  -6.307  -9.137  1.00 15.00      A    O  
ATOM    776  N   LEU A  95      20.741  -6.960  -7.501  1.00 15.00      A    N  
ATOM    777  CA  LEU A  95      19.969  -5.729  -7.501  1.00 15.00      A    C  
ATOM    778  CB  LEU A  95      18.476  -6.038  -7.631  1.00 15.00      A    C  
ATOM    779  CG  LEU A  95      17.574  -4.872  -8.039  1.00 15.00      A    C  
ATOM    780  CD1 LEU A  95      18.047  -4.263  -9.349  1.00 15.00      A    C  
ATOM    781  CD2 LEU A  95      16.130  -5.335  -8.157  1.00 15.00      A    C  
ATOM    782  C   LEU A  95      20.243  -4.974  -6.207  1.00 15.00      A    C  
ATOM    783  O   LEU A  95      20.168  -5.547  -5.120  1.00 15.00      A    O  
ATOM    784  N   GLN A  96      20.589  -3.702  -6.323  1.00 15.00      A    N  
ATOM    785  CA  GLN A  96      20.888  -2.889  -5.154  1.00 15.00      A    C  
ATOM    786  CB  GLN A  96      22.363  -2.478  -5.152  1.00 15.00      A    C  
ATOM    787  CG  GLN A  96      23.337  -3.643  -5.086  1.00 15.00      A    C  
ATOM    788  CD  GLN A  96      24.781  -3.195  -5.187  1.00 15.00      A    C  
ATOM    789  OE1 GLN A  96      25.340  -3.105  -6.278  1.00 15.00      A    O  
ATOM    790  NE2 GLN A  96      25.393  -2.909  -4.049  1.00 15.00      A    N  
ATOM    791  C   GLN A  96      20.006  -1.649  -5.103  1.00 15.00      A    C  
ATOM    792  O   GLN A  96      19.983  -0.856  -6.039  1.00 15.00      A    O  
ATOM    793  N   SER A  97      19.291  -1.487  -4.006  1.00 15.00      A    N  
ATOM    794  CA  SER A  97      18.415  -0.341  -3.825  1.00 15.00      A    C  
ATOM    795  CB  SER A  97      16.972  -0.815  -3.625  1.00 15.00      A    C  
ATOM    796  OG  SER A  97      16.546  -1.621  -4.713  1.00 15.00      A    O  
ATOM    797  C   SER A  97      18.880   0.489  -2.629  1.00 15.00      A    C  
ATOM    798  O   SER A  97      18.920  -0.002  -1.504  1.00 15.00      A    O  
ATOM    799  N   MET A  98      19.242   1.740  -2.873  1.00 15.00      A    N  
ATOM    800  CA  MET A  98      19.717   2.615  -1.808  1.00 15.00      A    C  
ATOM    801  CB  MET A  98      21.204   2.938  -1.998  1.00 15.00      A    C  
ATOM    802  CG  MET A  98      21.725   4.033  -1.078  1.00 15.00      A    C  
ATOM    803  SD  MET A  98      23.456   4.445  -1.378  1.00 15.00      A    S  
ATOM    804  CE  MET A  98      23.417   4.859  -3.121  1.00 15.00      A    C  
ATOM    805  C   MET A  98      18.908   3.905  -1.746  1.00 15.00      A    C  
ATOM    806  O   MET A  98      18.878   4.681  -2.703  1.00 15.00      A    O  
ATOM    807  N   TYR A  99      18.262   4.137  -0.613  1.00 15.00      A    N  
ATOM    808  CA  TYR A  99      17.463   5.339  -0.431  1.00 15.00      A    C  
ATOM    809  CB  TYR A  99      15.976   5.058  -0.679  1.00 15.00      A    C  
ATOM    810  CG  TYR A  99      15.320   4.156   0.341  1.00 15.00      A    C  
ATOM    811  CD2 TYR A  99      14.640   4.689   1.429  1.00 15.00      A    C  
ATOM    812  CD1 TYR A  99      15.377   2.774   0.217  1.00 15.00      A    C  
ATOM    813  CE2 TYR A  99      14.040   3.873   2.363  1.00 15.00      A    C  
ATOM    814  CE1 TYR A  99      14.777   1.951   1.146  1.00 15.00      A    C  
ATOM    815  CZ  TYR A  99      14.111   2.506   2.218  1.00 15.00      A    C  
ATOM    816  OH  TYR A  99      13.519   1.690   3.154  1.00 15.00      A    O  
ATOM    817  C   TYR A  99      17.687   5.945   0.953  1.00 15.00      A    C  
ATOM    818  O   TYR A  99      18.310   5.323   1.820  1.00 15.00      A    O  
ATOM    819  N   GLY A 100      17.190   7.158   1.148  1.00 15.00      A    N  
ATOM    820  CA  GLY A 100      17.342   7.833   2.421  1.00 15.00      A    C  
ATOM    821  C   GLY A 100      17.081   9.321   2.304  1.00 15.00      A    C  
ATOM    822  O   GLY A 100      16.716   9.807   1.236  1.00 15.00      A    O  
ATOM    823  N   CYS A 101      17.275  10.044   3.393  1.00 15.00      A    N  
ATOM    824  CA  CYS A 101      17.052  11.483   3.401  1.00 15.00      A    C  
ATOM    825  C   CYS A 101      18.062  12.182   4.303  1.00 15.00      A    C  
ATOM    826  O   CYS A 101      18.611  11.568   5.224  1.00 15.00      A    O  
ATOM    827  CB  CYS A 101      15.627  11.791   3.868  1.00 15.00      A    C  
ATOM    828  SG  CYS A 101      15.190  11.060   5.481  1.00 15.00      A    S  
ATOM    829  N   ASP A 102      18.314  13.455   4.023  1.00 15.00      A    N  
ATOM    830  CA  ASP A 102      19.255  14.250   4.808  1.00 15.00      A    C  
ATOM    831  CB  ASP A 102      20.395  14.774   3.923  1.00 15.00      A    C  
ATOM    832  CG  ASP A 102      21.022  13.709   3.044  1.00 15.00      A    C  
ATOM    833  OD1 ASP A 102      21.187  12.564   3.511  1.00 15.00      A    O  
ATOM    834  OD2 ASP A 102      21.346  14.012   1.877  1.00 15.00      A    O  
ATOM    835  C   ASP A 102      18.523  15.430   5.429  1.00 15.00      A    C  
ATOM    836  O   ASP A 102      17.776  16.129   4.741  1.00 15.00      A    O  
ATOM    837  N   VAL A 103      18.726  15.654   6.722  1.00 15.00      A    N  
ATOM    838  CA  VAL A 103      18.064  16.758   7.411  1.00 15.00      A    C  
ATOM    839  CB  VAL A 103      17.089  16.277   8.511  1.00 15.00      A    C  
ATOM    840  CG1 VAL A 103      15.996  15.396   7.922  1.00 15.00      A    C  
ATOM    841  CG2 VAL A 103      17.829  15.555   9.628  1.00 15.00      A    C  
ATOM    842  C   VAL A 103      19.068  17.742   8.007  1.00 15.00      A    C  
ATOM    843  O   VAL A 103      20.234  17.404   8.221  1.00 15.00      A    O  
ATOM    844  N   GLY A 104      18.606  18.959   8.261  1.00 15.00      A    N  
ATOM    845  CA  GLY A 104      19.461  19.980   8.833  1.00 15.00      A    C  
ATOM    846  C   GLY A 104      19.427  19.976  10.351  1.00 15.00      A    C  
ATOM    847  O   GLY A 104      18.800  19.102  10.951  1.00 15.00      A    O  
ATOM    848  N   PRO A 105      20.080  20.959  10.999  1.00 15.00      A    N  
ATOM    849  CA  PRO A 105      20.129  21.061  12.468  1.00 15.00      A    C  
ATOM    850  CB  PRO A 105      21.082  22.239  12.722  1.00 15.00      A    C  
ATOM    851  CG  PRO A 105      21.790  22.457  11.427  1.00 15.00      A    C  
ATOM    852  CD  PRO A 105      20.824  22.049  10.356  1.00 15.00      A    C  
ATOM    853  C   PRO A 105      18.761  21.357  13.075  1.00 15.00      A    C  
ATOM    854  O   PRO A 105      18.542  21.168  14.271  1.00 15.00      A    O  
ATOM    855  N   ASP A 106      17.851  21.830  12.239  1.00 15.00      A    N  
ATOM    856  CA  ASP A 106      16.498  22.154  12.664  1.00 15.00      A    C  
ATOM    857  CB  ASP A 106      15.984  23.370  11.886  1.00 15.00      A    C  
ATOM    858  CG  ASP A 106      15.813  23.095  10.401  1.00 15.00      A    C  
ATOM    859  OD1 ASP A 106      16.617  22.314   9.833  1.00 15.00      A    O  
ATOM    860  OD2 ASP A 106      14.879  23.658   9.798  1.00 15.00      A    O  
ATOM    861  C   ASP A 106      15.582  20.960  12.423  1.00 15.00      A    C  
ATOM    862  O   ASP A 106      14.486  20.866  12.980  1.00 15.00      A    O  
ATOM    863  N   GLY A 107      16.051  20.040  11.593  1.00 15.00      A    N  
ATOM    864  CA  GLY A 107      15.283  18.861  11.280  1.00 15.00      A    C  
ATOM    865  C   GLY A 107      14.528  18.985   9.973  1.00 15.00      A    C  
ATOM    866  O   GLY A 107      13.579  18.243   9.733  1.00 15.00      A    O  
ATOM    867  N   ARG A 108      14.925  19.935   9.137  1.00 15.00      A    N  
ATOM    868  CA  ARG A 108      14.274  20.125   7.848  1.00 15.00      A    C  
ATOM    869  CB  ARG A 108      14.298  21.594   7.430  1.00 15.00      A    C  
ATOM    870  CG  ARG A 108      12.987  22.324   7.663  1.00 15.00      A    C  
ATOM    871  CD  ARG A 108      13.105  23.792   7.292  1.00 15.00      A    C  
ATOM    872  NE  ARG A 108      11.800  24.454   7.260  1.00 15.00      A    N  
ATOM    873  CZ  ARG A 108      11.478  25.423   6.403  1.00 15.00      A    C  
ATOM    874  NH1 ARG A 108      12.371  25.845   5.512  1.00 15.00      A    N  
ATOM    875  NH2 ARG A 108      10.264  25.964   6.432  1.00 15.00      A    N  
ATOM    876  C   ARG A 108      14.926  19.266   6.775  1.00 15.00      A    C  
ATOM    877  O   ARG A 108      16.133  19.033   6.807  1.00 15.00      A    O  
ATOM    878  N   LEU A 109      14.118  18.794   5.836  1.00 15.00      A    N  
ATOM    879  CA  LEU A 109      14.608  17.962   4.747  1.00 15.00      A    C  
ATOM    880  CB  LEU A 109      13.434  17.317   4.003  1.00 15.00      A    C  
ATOM    881  CG  LEU A 109      13.795  16.428   2.810  1.00 15.00      A    C  
ATOM    882  CD1 LEU A 109      14.371  15.103   3.281  1.00 15.00      A    C  
ATOM    883  CD2 LEU A 109      12.586  16.207   1.915  1.00 15.00      A    C  
ATOM    884  C   LEU A 109      15.446  18.782   3.774  1.00 15.00      A    C  
ATOM    885  O   LEU A 109      14.955  19.735   3.169  1.00 15.00      A    O  
ATOM    886  N   LEU A 110      16.713  18.417   3.643  1.00 15.00      A    N  
ATOM    887  CA  LEU A 110      17.615  19.109   2.737  1.00 15.00      A    C  
ATOM    888  CB  LEU A 110      19.038  19.138   3.307  1.00 15.00      A    C  
ATOM    889  CG  LEU A 110      19.212  19.790   4.681  1.00 15.00      A    C  
ATOM    890  CD1 LEU A 110      20.656  19.674   5.145  1.00 15.00      A    C  
ATOM    891  CD2 LEU A 110      18.775  21.248   4.648  1.00 15.00      A    C  
ATOM    892  C   LEU A 110      17.616  18.426   1.376  1.00 15.00      A    C  
ATOM    893  O   LEU A 110      17.446  19.073   0.345  1.00 15.00      A    O  
ATOM    894  N   ARG A 111      17.806  17.111   1.382  1.00 15.00      A    N  
ATOM    895  CA  ARG A 111      17.829  16.329   0.150  1.00 15.00      A    C  
ATOM    896  CB  ARG A 111      19.261  16.170  -0.373  1.00 15.00      A    C  
ATOM    897  CG  ARG A 111      19.839  17.431  -0.993  1.00 15.00      A    C  
ATOM    898  CD  ARG A 111      21.294  17.247  -1.398  1.00 15.00      A    C  
ATOM    899  NE  ARG A 111      22.085  18.447  -1.110  1.00 15.00      A    N  
ATOM    900  CZ  ARG A 111      22.174  19.501  -1.929  1.00 15.00      A    C  
ATOM    901  NH1 ARG A 111      21.536  19.506  -3.089  1.00 15.00      A    N  
ATOM    902  NH2 ARG A 111      22.903  20.557  -1.581  1.00 15.00      A    N  
ATOM    903  C   ARG A 111      17.204  14.958   0.369  1.00 15.00      A    C  
ATOM    904  O   ARG A 111      17.167  14.454   1.495  1.00 15.00      A    O  
ATOM    905  N   GLY A 112      16.710  14.367  -0.710  1.00 15.00      A    N  
ATOM    906  CA  GLY A 112      16.097  13.056  -0.641  1.00 15.00      A    C  
ATOM    907  C   GLY A 112      16.722  12.123  -1.654  1.00 15.00      A    C  
ATOM    908  O   GLY A 112      16.894  12.495  -2.812  1.00 15.00      A    O  
ATOM    909  N   HIS A 113      17.062  10.916  -1.226  1.00 15.00      A    N  
ATOM    910  CA  HIS A 113      17.699   9.950  -2.110  1.00 15.00      A    C  
ATOM    911  CB  HIS A 113      19.097   9.577  -1.592  1.00 15.00      A    C  
ATOM    912  CG  HIS A 113      19.951  10.743  -1.197  1.00 15.00      A    C  
ATOM    913  ND1 HIS A 113      20.919  11.243  -2.034  1.00 15.00      A    N  
ATOM    914  CD2 HIS A 113      19.940  11.463  -0.048  1.00 15.00      A    C  
ATOM    915  CE1 HIS A 113      21.472  12.251  -1.384  1.00 15.00      A    C  
ATOM    916  NE2 HIS A 113      20.912  12.417  -0.180  1.00 15.00      A    N  
ATOM    917  C   HIS A 113      16.868   8.684  -2.248  1.00 15.00      A    C  
ATOM    918  O   HIS A 113      16.279   8.207  -1.279  1.00 15.00      A    O  
ATOM    919  N   ASP A 114      16.837   8.156  -3.460  1.00 15.00      A    N  
ATOM    920  CA  ASP A 114      16.116   6.927  -3.779  1.00 15.00      A    C  
ATOM    921  CB  ASP A 114      14.598   7.159  -3.806  1.00 15.00      A    C  
ATOM    922  CG  ASP A 114      13.791   5.870  -3.853  1.00 15.00      A    C  
ATOM    923  OD1 ASP A 114      13.631   5.213  -2.800  1.00 15.00      A    O  
ATOM    924  OD2 ASP A 114      13.290   5.513  -4.937  1.00 15.00      A    O  
ATOM    925  C   ASP A 114      16.612   6.436  -5.133  1.00 15.00      A    C  
ATOM    926  O   ASP A 114      16.053   6.774  -6.176  1.00 15.00      A    O  
ATOM    927  N   GLN A 115      17.700   5.677  -5.116  1.00 15.00      A    N  
ATOM    928  CA  GLN A 115      18.297   5.180  -6.347  1.00 15.00      A    C  
ATOM    929  CB  GLN A 115      19.612   5.905  -6.635  1.00 15.00      A    C  
ATOM    930  CG  GLN A 115      20.518   6.076  -5.426  1.00 15.00      A    C  
ATOM    931  CD  GLN A 115      21.434   7.277  -5.558  1.00 15.00      A    C  
ATOM    932  OE1 GLN A 115      21.802   7.672  -6.658  1.00 15.00      A    O  
ATOM    933  NE2 GLN A 115      21.804   7.866  -4.432  1.00 15.00      A    N  
ATOM    934  C   GLN A 115      18.511   3.673  -6.319  1.00 15.00      A    C  
ATOM    935  O   GLN A 115      18.614   3.064  -5.252  1.00 15.00      A    O  
ATOM    936  N   TYR A 116      18.583   3.080  -7.505  1.00 15.00      A    N  
ATOM    937  CA  TYR A 116      18.767   1.643  -7.638  1.00 15.00      A    C  
ATOM    938  CB  TYR A 116      17.466   0.983  -8.111  1.00 15.00      A    C  
ATOM    939  CG  TYR A 116      16.212   1.566  -7.498  1.00 15.00      A    C  
ATOM    940  CD1 TYR A 116      15.597   2.680  -8.056  1.00 15.00      A    C  
ATOM    941  CD2 TYR A 116      15.644   1.007  -6.361  1.00 15.00      A    C  
ATOM    942  CE1 TYR A 116      14.456   3.217  -7.499  1.00 15.00      A    C  
ATOM    943  CE2 TYR A 116      14.501   1.538  -5.799  1.00 15.00      A    C  
ATOM    944  CZ  TYR A 116      13.912   2.642  -6.373  1.00 15.00      A    C  
ATOM    945  OH  TYR A 116      12.777   3.177  -5.820  1.00 15.00      A    O  
ATOM    946  C   TYR A 116      19.881   1.324  -8.630  1.00 15.00      A    C  
ATOM    947  O   TYR A 116      19.995   1.959  -9.683  1.00 15.00      A    O  
ATOM    948  N   ALA A 117      20.689   0.333  -8.290  1.00 15.00      A    N  
ATOM    949  CA  ALA A 117      21.790  -0.102  -9.134  1.00 15.00      A    C  
ATOM    950  CB  ALA A 117      23.117   0.085  -8.416  1.00 15.00      A    C  
ATOM    951  C   ALA A 117      21.592  -1.564  -9.523  1.00 15.00      A    C  
ATOM    952  O   ALA A 117      20.973  -2.332  -8.786  1.00 15.00      A    O  
ATOM    953  N   TYR A 118      22.125  -1.943 -10.671  1.00 15.00      A    N  
ATOM    954  CA  TYR A 118      21.992  -3.300 -11.170  1.00 15.00      A    C  
ATOM    955  CB  TYR A 118      21.067  -3.297 -12.391  1.00 15.00      A    C  
ATOM    956  CG  TYR A 118      20.736  -4.665 -12.939  1.00 15.00      A    C  
ATOM    957  CD1 TYR A 118      20.097  -5.615 -12.154  1.00 15.00      A    C  
ATOM    958  CD2 TYR A 118      21.049  -5.001 -14.250  1.00 15.00      A    C  
ATOM    959  CE1 TYR A 118      19.778  -6.860 -12.657  1.00 15.00      A    C  
ATOM    960  CE2 TYR A 118      20.736  -6.245 -14.761  1.00 15.00      A    C  
ATOM    961  CZ  TYR A 118      20.100  -7.169 -13.961  1.00 15.00      A    C  
ATOM    962  OH  TYR A 118      19.777  -8.404 -14.468  1.00 15.00      A    O  
ATOM    963  C   TYR A 118      23.353  -3.874 -11.547  1.00 15.00      A    C  
ATOM    964  O   TYR A 118      24.066  -3.302 -12.370  1.00 15.00      A    O  
ATOM    965  N   ASP A 119      23.709  -4.988 -10.912  1.00 15.00      A    N  
ATOM    966  CA  ASP A 119      24.977  -5.683 -11.164  1.00 15.00      A    C  
ATOM    967  CB  ASP A 119      25.002  -6.325 -12.558  1.00 15.00      A    C  
ATOM    968  CG  ASP A 119      24.227  -7.629 -12.614  1.00 15.00      A    C  
ATOM    969  OD1 ASP A 119      23.838  -8.139 -11.541  1.00 15.00      A    O  
ATOM    970  OD2 ASP A 119      23.999  -8.145 -13.730  1.00 15.00      A    O  
ATOM    971  C   ASP A 119      26.199  -4.795 -10.939  1.00 15.00      A    C  
ATOM    972  O   ASP A 119      27.265  -5.029 -11.507  1.00 15.00      A    O  
ATOM    973  N   GLY A 120      26.042  -3.780 -10.097  1.00 15.00      A    N  
ATOM    974  CA  GLY A 120      27.143  -2.881  -9.803  1.00 15.00      A    C  
ATOM    975  C   GLY A 120      27.137  -1.642 -10.676  1.00 15.00      A    C  
ATOM    976  O   GLY A 120      28.038  -0.810 -10.591  1.00 15.00      A    O  
ATOM    977  N   LYS A 121      26.126  -1.523 -11.521  1.00 15.00      A    N  
ATOM    978  CA  LYS A 121      26.002  -0.378 -12.409  1.00 15.00      A    C  
ATOM    979  CB  LYS A 121      26.038  -0.846 -13.865  1.00 15.00      A    C  
ATOM    980  CG  LYS A 121      25.967   0.278 -14.882  1.00 15.00      A    C  
ATOM    981  CD  LYS A 121      25.577  -0.244 -16.254  1.00 15.00      A    C  
ATOM    982  CE  LYS A 121      25.991   0.728 -17.342  1.00 15.00      A    C  
ATOM    983  NZ  LYS A 121      27.461   0.965 -17.324  1.00 15.00      A    N1+
ATOM    984  C   LYS A 121      24.695   0.356 -12.142  1.00 15.00      A    C  
ATOM    985  O   LYS A 121      23.653  -0.274 -11.977  1.00 15.00      A    O  
ATOM    986  N   ASP A 122      24.758   1.679 -12.086  1.00 15.00      A    N  
ATOM    987  CA  ASP A 122      23.577   2.505 -11.848  1.00 15.00      A    C  
ATOM    988  CB  ASP A 122      23.948   3.988 -11.895  1.00 15.00      A    C  
ATOM    989  CG  ASP A 122      25.235   4.283 -11.152  1.00 15.00      A    C  
ATOM    990  OD2 ASP A 122      25.163   4.746  -9.995  1.00 15.00      A    O  
ATOM    991  OD1 ASP A 122      26.321   4.029 -11.726  1.00 15.00      A    O  
ATOM    992  C   ASP A 122      22.490   2.203 -12.876  1.00 15.00      A    C  
ATOM    993  O   ASP A 122      22.757   2.136 -14.078  1.00 15.00      A    O  
ATOM    994  N   TYR A 123      21.269   2.012 -12.394  1.00 15.00      A    N  
ATOM    995  CA  TYR A 123      20.140   1.699 -13.260  1.00 15.00      A    C  
ATOM    996  CB  TYR A 123      19.357   0.518 -12.669  1.00 15.00      A    C  
ATOM    997  CG  TYR A 123      18.276  -0.054 -13.561  1.00 15.00      A    C  
ATOM    998  CD1 TYR A 123      18.586  -0.647 -14.779  1.00 15.00      A    C  
ATOM    999  CD2 TYR A 123      16.943  -0.016 -13.173  1.00 15.00      A    C  
ATOM   1000  CE1 TYR A 123      17.597  -1.185 -15.584  1.00 15.00      A    C  
ATOM   1001  CE2 TYR A 123      15.950  -0.547 -13.971  1.00 15.00      A    C  
ATOM   1002  CZ  TYR A 123      16.282  -1.131 -15.175  1.00 15.00      A    C  
ATOM   1003  OH  TYR A 123      15.292  -1.666 -15.967  1.00 15.00      A    O  
ATOM   1004  C   TYR A 123      19.233   2.916 -13.420  1.00 15.00      A    C  
ATOM   1005  O   TYR A 123      19.077   3.452 -14.518  1.00 15.00      A    O  
ATOM   1006  N   ILE A 124      18.654   3.361 -12.314  1.00 15.00      A    N  
ATOM   1007  CA  ILE A 124      17.764   4.512 -12.322  1.00 15.00      A    C  
ATOM   1008  CB  ILE A 124      16.317   4.117 -12.715  1.00 15.00      A    C  
ATOM   1009  CG1 ILE A 124      15.416   5.353 -12.823  1.00 15.00      A    C  
ATOM   1010  CG2 ILE A 124      15.737   3.099 -11.741  1.00 15.00      A    C  
ATOM   1011  CD1 ILE A 124      14.023   5.056 -13.333  1.00 15.00      A    C  
ATOM   1012  C   ILE A 124      17.779   5.188 -10.953  1.00 15.00      A    C  
ATOM   1013  O   ILE A 124      17.896   4.519  -9.924  1.00 15.00      A    O  
ATOM   1014  N   ALA A 125      17.685   6.508 -10.944  1.00 15.00      A    N  
ATOM   1015  CA  ALA A 125      17.698   7.260  -9.701  1.00 15.00      A    C  
ATOM   1016  CB  ALA A 125      19.090   7.823  -9.452  1.00 15.00      A    C  
ATOM   1017  C   ALA A 125      16.681   8.391  -9.732  1.00 15.00      A    C  
ATOM   1018  O   ALA A 125      16.348   8.908 -10.801  1.00 15.00      A    O  
ATOM   1019  N   LEU A 126      16.176   8.748  -8.558  1.00 15.00      A    N  
ATOM   1020  CA  LEU A 126      15.222   9.839  -8.433  1.00 15.00      A    C  
ATOM   1021  CB  LEU A 126      14.379   9.666  -7.164  1.00 15.00      A    C  
ATOM   1022  CG  LEU A 126      13.325  10.744  -6.894  1.00 15.00      A    C  
ATOM   1023  CD1 LEU A 126      12.181  10.648  -7.892  1.00 15.00      A    C  
ATOM   1024  CD2 LEU A 126      12.808  10.644  -5.468  1.00 15.00      A    C  
ATOM   1025  C   LEU A 126      15.986  11.157  -8.378  1.00 15.00      A    C  
ATOM   1026  O   LEU A 126      17.060  11.228  -7.781  1.00 15.00      A    O  
ATOM   1027  N   ASN A 127      15.443  12.190  -9.003  1.00 15.00      A    N  
ATOM   1028  CA  ASN A 127      16.099  13.491  -9.025  1.00 15.00      A    C  
ATOM   1029  CB  ASN A 127      15.656  14.310 -10.236  1.00 15.00      A    C  
ATOM   1030  CG  ASN A 127      16.363  13.889 -11.507  1.00 15.00      A    C  
ATOM   1031  OD1 ASN A 127      17.515  13.455 -11.476  1.00 15.00      A    O  
ATOM   1032  ND2 ASN A 127      15.680  14.012 -12.632  1.00 15.00      A    N  
ATOM   1033  C   ASN A 127      15.867  14.274  -7.740  1.00 15.00      A    C  
ATOM   1034  O   ASN A 127      14.997  13.934  -6.935  1.00 15.00      A    O  
ATOM   1035  N   GLU A 128      16.641  15.345  -7.570  1.00 15.00      A    N  
ATOM   1036  CA  GLU A 128      16.544  16.197  -6.388  1.00 15.00      A    C  
ATOM   1037  CB  GLU A 128      17.755  17.135  -6.307  1.00 15.00      A    C  
ATOM   1038  CG  GLU A 128      18.132  17.550  -4.893  1.00 15.00      A    C  
ATOM   1039  CD  GLU A 128      19.500  18.195  -4.815  1.00 15.00      A    C  
ATOM   1040  OE1 GLU A 128      19.612  19.400  -5.100  1.00 15.00      A    O  
ATOM   1041  OE2 GLU A 128      20.467  17.503  -4.440  1.00 15.00      A    O  
ATOM   1042  C   GLU A 128      15.234  16.992  -6.377  1.00 15.00      A    C  
ATOM   1043  O   GLU A 128      14.920  17.684  -5.410  1.00 15.00      A    O  
ATOM   1044  N   ASP A 129      14.465  16.876  -7.456  1.00 15.00      A    N  
ATOM   1045  CA  ASP A 129      13.184  17.567  -7.567  1.00 15.00      A    C  
ATOM   1046  CB  ASP A 129      12.845  17.869  -9.037  1.00 15.00      A    C  
ATOM   1047  CG  ASP A 129      12.379  16.658  -9.836  1.00 15.00      A    C  
ATOM   1048  OD1 ASP A 129      12.692  15.512  -9.452  1.00 15.00      A    O  
ATOM   1049  OD2 ASP A 129      11.697  16.850 -10.863  1.00 15.00      A    O  
ATOM   1050  C   ASP A 129      12.084  16.734  -6.913  1.00 15.00      A    C  
ATOM   1051  O   ASP A 129      10.969  17.213  -6.677  1.00 15.00      A    O  
ATOM   1052  N   LEU A 130      12.426  15.480  -6.624  1.00 15.00      A    N  
ATOM   1053  CA  LEU A 130      11.520  14.529  -5.992  1.00 15.00      A    C  
ATOM   1054  CB  LEU A 130      11.174  14.949  -4.557  1.00 15.00      A    C  
ATOM   1055  CG  LEU A 130      12.358  15.270  -3.638  1.00 15.00      A    C  
ATOM   1056  CD1 LEU A 130      11.877  15.557  -2.223  1.00 15.00      A    C  
ATOM   1057  CD2 LEU A 130      13.375  14.138  -3.642  1.00 15.00      A    C  
ATOM   1058  C   LEU A 130      10.261  14.291  -6.823  1.00 15.00      A    C  
ATOM   1059  O   LEU A 130       9.165  14.127  -6.279  1.00 15.00      A    O  
ATOM   1060  N   ARG A 131      10.429  14.299  -8.152  1.00 15.00      A    N  
ATOM   1061  CA  ARG A 131       9.279  14.112  -9.076  1.00 15.00      A    C  
ATOM   1062  CB  ARG A 131       8.713  15.463  -9.521  1.00 15.00      A    C  
ATOM   1063  CG  ARG A 131       8.545  16.493  -8.414  1.00 15.00      A    C  
ATOM   1064  CD  ARG A 131       7.111  16.526  -7.929  1.00 15.00      A    C  
ATOM   1065  NE  ARG A 131       6.840  15.368  -7.094  1.00 15.00      A    N  
ATOM   1066  CZ  ARG A 131       6.245  14.256  -7.503  1.00 15.00      A    C  
ATOM   1067  NH1 ARG A 131       5.841  14.137  -8.756  1.00 15.00      A    N  
ATOM   1068  NH2 ARG A 131       6.059  13.265  -6.653  1.00 15.00      A    N  
ATOM   1069  C   ARG A 131       9.739  13.406 -10.350  1.00 15.00      A    C  
ATOM   1070  O   ARG A 131       8.951  12.613 -10.897  1.00 15.00      A    O  
ATOM   1071  N   SER A 132      10.957  13.693 -10.815  1.00 15.00      A    N  
ATOM   1072  CA  SER A 132      11.428  13.146 -12.083  1.00 15.00      A    C  
ATOM   1073  CB  SER A 132      11.987  14.242 -12.999  1.00 15.00      A    C  
ATOM   1074  OG  SER A 132      12.991  15.001 -12.352  1.00 15.00      A    O  
ATOM   1075  C   SER A 132      12.451  12.030 -11.866  1.00 15.00      A    C  
ATOM   1076  O   SER A 132      13.137  11.990 -10.840  1.00 15.00      A    O  
ATOM   1077  N   TRP A 133      12.541  11.121 -12.830  1.00 15.00      A    N  
ATOM   1078  CA  TRP A 133      13.474  10.006 -12.748  1.00 15.00      A    C  
ATOM   1079  CB  TRP A 133      12.736   8.673 -12.909  1.00 15.00      A    C  
ATOM   1080  CG  TRP A 133      11.695   8.405 -11.866  1.00 15.00      A    C  
ATOM   1081  CD1 TRP A 133      10.374   8.741 -11.923  1.00 15.00      A    C  
ATOM   1082  CD2 TRP A 133      11.884   7.735 -10.613  1.00 15.00      A    C  
ATOM   1083  NE1 TRP A 133       9.730   8.326 -10.784  1.00 15.00      A    N  
ATOM   1084  CE2 TRP A 133      10.635   7.706  -9.963  1.00 15.00      A    C  
ATOM   1085  CE3 TRP A 133      12.989   7.159  -9.977  1.00 15.00      A    C  
ATOM   1086  CZ2 TRP A 133      10.460   7.122  -8.710  1.00 15.00      A    C  
ATOM   1087  CZ3 TRP A 133      12.812   6.581  -8.734  1.00 15.00      A    C  
ATOM   1088  CH2 TRP A 133      11.558   6.567  -8.114  1.00 15.00      A    C  
ATOM   1089  C   TRP A 133      14.532  10.120 -13.836  1.00 15.00      A    C  
ATOM   1090  O   TRP A 133      14.267  10.647 -14.917  1.00 15.00      A    O  
ATOM   1091  N   THR A 134      15.727   9.636 -13.544  1.00 15.00      A    N  
ATOM   1092  CA  THR A 134      16.816   9.665 -14.504  1.00 15.00      A    C  
ATOM   1093  CB  THR A 134      17.997  10.518 -13.997  1.00 15.00      A    C  
ATOM   1094  OG1 THR A 134      17.530  11.842 -13.706  1.00 15.00      A    O  
ATOM   1095  CG2 THR A 134      19.094  10.599 -15.049  1.00 15.00      A    C  
ATOM   1096  C   THR A 134      17.289   8.246 -14.813  1.00 15.00      A    C  
ATOM   1097  O   THR A 134      17.808   7.546 -13.938  1.00 15.00      A    O  
ATOM   1098  N   ALA A 135      17.076   7.822 -16.052  1.00 15.00      A    N  
ATOM   1099  CA  ALA A 135      17.475   6.493 -16.493  1.00 15.00      A    C  
ATOM   1100  CB  ALA A 135      16.438   5.934 -17.452  1.00 15.00      A    C  
ATOM   1101  C   ALA A 135      18.841   6.544 -17.165  1.00 15.00      A    C  
ATOM   1102  O   ALA A 135      19.194   7.544 -17.790  1.00 15.00      A    O  
ATOM   1103  N   ALA A 136      19.605   5.467 -17.031  1.00 15.00      A    N  
ATOM   1104  CA  ALA A 136      20.934   5.398 -17.625  1.00 15.00      A    C  
ATOM   1105  CB  ALA A 136      21.845   4.511 -16.788  1.00 15.00      A    C  
ATOM   1106  C   ALA A 136      20.889   4.909 -19.071  1.00 15.00      A    C  
ATOM   1107  O   ALA A 136      21.512   5.500 -19.953  1.00 15.00      A    O  
ATOM   1108  N   ASP A 137      20.152   3.833 -19.314  1.00 15.00      A    N  
ATOM   1109  CA  ASP A 137      20.045   3.270 -20.655  1.00 15.00      A    C  
ATOM   1110  CB  ASP A 137      20.709   1.887 -20.727  1.00 15.00      A    C  
ATOM   1111  CG  ASP A 137      20.121   0.877 -19.755  1.00 15.00      A    C  
ATOM   1112  OD1 ASP A 137      18.922   0.986 -19.421  1.00 15.00      A    O  
ATOM   1113  OD2 ASP A 137      20.856  -0.034 -19.336  1.00 15.00      A    O  
ATOM   1114  C   ASP A 137      18.595   3.193 -21.128  1.00 15.00      A    C  
ATOM   1115  O   ASP A 137      17.700   3.797 -20.534  1.00 15.00      A    O  
ATOM   1116  N   THR A 138      18.377   2.445 -22.203  1.00 15.00      A    N  
ATOM   1117  CA  THR A 138      17.052   2.274 -22.778  1.00 15.00      A    C  
ATOM   1118  CB  THR A 138      17.164   1.729 -24.211  1.00 15.00      A    C  
ATOM   1119  OG1 THR A 138      18.550   1.497 -24.515  1.00 15.00      A    O  
ATOM   1120  CG2 THR A 138      16.585   2.723 -25.205  1.00 15.00      A    C  
ATOM   1121  C   THR A 138      16.186   1.322 -21.951  1.00 15.00      A    C  
ATOM   1122  O   THR A 138      14.956   1.414 -21.970  1.00 15.00      A    O  
ATOM   1123  N   ALA A 139      16.829   0.422 -21.215  1.00 15.00      A    N  
ATOM   1124  CA  ALA A 139      16.115  -0.545 -20.392  1.00 15.00      A    C  
ATOM   1125  CB  ALA A 139      17.043  -1.674 -19.970  1.00 15.00      A    C  
ATOM   1126  C   ALA A 139      15.527   0.148 -19.176  1.00 15.00      A    C  
ATOM   1127  O   ALA A 139      14.359  -0.049 -18.830  1.00 15.00      A    O  
ATOM   1128  N   ALA A 140      16.342   0.986 -18.549  1.00 15.00      A    N  
ATOM   1129  CA  ALA A 140      15.922   1.738 -17.378  1.00 15.00      A    C  
ATOM   1130  CB  ALA A 140      17.083   2.544 -16.825  1.00 15.00      A    C  
ATOM   1131  C   ALA A 140      14.746   2.648 -17.718  1.00 15.00      A    C  
ATOM   1132  O   ALA A 140      13.895   2.920 -16.871  1.00 15.00      A    O  
ATOM   1133  N   GLN A 141      14.698   3.102 -18.969  1.00 15.00      A    N  
ATOM   1134  CA  GLN A 141      13.620   3.967 -19.436  1.00 15.00      A    C  
ATOM   1135  CB  GLN A 141      13.873   4.416 -20.872  1.00 15.00      A    C  
ATOM   1136  CG  GLN A 141      14.990   5.428 -21.030  1.00 15.00      A    C  
ATOM   1137  CD  GLN A 141      15.237   5.772 -22.483  1.00 15.00      A    C  
ATOM   1138  OE1 GLN A 141      14.317   5.744 -23.304  1.00 15.00      A    O  
ATOM   1139  NE2 GLN A 141      16.479   6.087 -22.814  1.00 15.00      A    N  
ATOM   1140  C   GLN A 141      12.280   3.246 -19.362  1.00 15.00      A    C  
ATOM   1141  O   GLN A 141      11.243   3.864 -19.127  1.00 15.00      A    O  
ATOM   1142  N   ILE A 142      12.306   1.933 -19.573  1.00 15.00      A    N  
ATOM   1143  CA  ILE A 142      11.093   1.128 -19.514  1.00 15.00      A    C  
ATOM   1144  CB  ILE A 142      11.363  -0.334 -19.932  1.00 15.00      A    C  
ATOM   1145  CG1 ILE A 142      12.027  -0.378 -21.312  1.00 15.00      A    C  
ATOM   1146  CG2 ILE A 142      10.069  -1.137 -19.938  1.00 15.00      A    C  
ATOM   1147  CD1 ILE A 142      12.636  -1.719 -21.659  1.00 15.00      A    C  
ATOM   1148  C   ILE A 142      10.557   1.155 -18.091  1.00 15.00      A    C  
ATOM   1149  O   ILE A 142       9.358   1.318 -17.861  1.00 15.00      A    O  
ATOM   1150  N   THR A 143      11.472   1.022 -17.142  1.00 15.00      A    N  
ATOM   1151  CA  THR A 143      11.131   1.049 -15.733  1.00 15.00      A    C  
ATOM   1152  CB  THR A 143      12.351   0.638 -14.890  1.00 15.00      A    C  
ATOM   1153  OG1 THR A 143      12.766  -0.681 -15.279  1.00 15.00      A    O  
ATOM   1154  CG2 THR A 143      12.021   0.656 -13.406  1.00 15.00      A    C  
ATOM   1155  C   THR A 143      10.677   2.452 -15.337  1.00 15.00      A    C  
ATOM   1156  O   THR A 143       9.720   2.615 -14.580  1.00 15.00      A    O  
ATOM   1157  N   GLN A 144      11.365   3.454 -15.874  1.00 15.00      A    N  
ATOM   1158  CA  GLN A 144      11.045   4.848 -15.604  1.00 15.00      A    C  
ATOM   1159  CB  GLN A 144      12.017   5.768 -16.350  1.00 15.00      A    C  
ATOM   1160  CG  GLN A 144      11.671   7.246 -16.266  1.00 15.00      A    C  
ATOM   1161  CD  GLN A 144      12.507   8.097 -17.201  1.00 15.00      A    C  
ATOM   1162  OE1 GLN A 144      13.677   7.804 -17.452  1.00 15.00      A    O  
ATOM   1163  NE2 GLN A 144      11.908   9.147 -17.737  1.00 15.00      A    N  
ATOM   1164  C   GLN A 144       9.612   5.158 -16.017  1.00 15.00      A    C  
ATOM   1165  O   GLN A 144       8.808   5.598 -15.200  1.00 15.00      A    O  
ATOM   1166  N   ARG A 145       9.294   4.884 -17.281  1.00 15.00      A    N  
ATOM   1167  CA  ARG A 145       7.959   5.139 -17.819  1.00 15.00      A    C  
ATOM   1168  CB  ARG A 145       7.889   4.761 -19.299  1.00 15.00      A    C  
ATOM   1169  CG  ARG A 145       8.704   5.677 -20.198  1.00 15.00      A    C  
ATOM   1170  CD  ARG A 145       8.568   5.296 -21.663  1.00 15.00      A    C  
ATOM   1171  NE  ARG A 145       9.204   4.011 -21.970  1.00 15.00      A    N  
ATOM   1172  CZ  ARG A 145      10.417   3.889 -22.517  1.00 15.00      A    C  
ATOM   1173  NH1 ARG A 145      11.128   4.975 -22.811  1.00 15.00      A    N  
ATOM   1174  NH2 ARG A 145      10.914   2.682 -22.775  1.00 15.00      A    N  
ATOM   1175  C   ARG A 145       6.885   4.410 -17.022  1.00 15.00      A    C  
ATOM   1176  O   ARG A 145       5.783   4.925 -16.821  1.00 15.00      A    O  
ATOM   1177  N   LYS A 146       7.201   3.187 -16.592  1.00 15.00      A    N  
ATOM   1178  CA  LYS A 146       6.233   2.408 -15.778  1.00 15.00      A    C  
ATOM   1179  CB  LYS A 146       6.778   1.003 -15.513  1.00 15.00      A    C  
ATOM   1180  CG  LYS A 146       6.767   0.065 -16.712  1.00 15.00      A    C  
ATOM   1181  CD  LYS A 146       6.857  -1.392 -16.321  1.00 15.00      A    C  
ATOM   1182  CE  LYS A 146       8.068  -2.089 -16.903  1.00 15.00      A    C  
ATOM   1183  NZ  LYS A 146       8.283  -3.412 -16.272  1.00 15.00      A    N1+
ATOM   1184  C   LYS A 146       6.008   3.141 -14.459  1.00 15.00      A    C  
ATOM   1185  O   LYS A 146       4.852   3.192 -14.004  1.00 15.00      A    O  
ATOM   1186  N   TRP A 147       7.072   3.707 -13.887  1.00 15.00      A    N  
ATOM   1187  CA  TRP A 147       6.981   4.372 -12.597  1.00 15.00      A    C  
ATOM   1188  CB  TRP A 147       8.349   4.428 -11.920  1.00 15.00      A    C  
ATOM   1189  CG  TRP A 147       8.761   3.123 -11.306  1.00 15.00      A    C  
ATOM   1190  CD1 TRP A 147       7.990   2.004 -11.158  1.00 15.00      A    C  
ATOM   1191  CD2 TRP A 147      10.038   2.804 -10.748  1.00 15.00      A    C  
ATOM   1192  NE1 TRP A 147       8.710   1.011 -10.540  1.00 15.00      A    N  
ATOM   1193  CE2 TRP A 147       9.970   1.476 -10.280  1.00 15.00      A    C  
ATOM   1194  CE3 TRP A 147      11.234   3.510 -10.602  1.00 15.00      A    C  
ATOM   1195  CZ2 TRP A 147      11.049   0.845  -9.672  1.00 15.00      A    C  
ATOM   1196  CZ3 TRP A 147      12.304   2.880 -10.000  1.00 15.00      A    C  
ATOM   1197  CH2 TRP A 147      12.206   1.561  -9.544  1.00 15.00      A    C  
ATOM   1198  C   TRP A 147       6.366   5.762 -12.712  1.00 15.00      A    C  
ATOM   1199  O   TRP A 147       5.746   6.252 -11.764  1.00 15.00      A    O  
ATOM   1200  N   GLU A 148       6.544   6.398 -13.865  1.00 15.00      A    N  
ATOM   1201  CA  GLU A 148       5.983   7.722 -14.108  1.00 15.00      A    C  
ATOM   1202  CB  GLU A 148       6.424   8.254 -15.474  1.00 15.00      A    C  
ATOM   1203  CG  GLU A 148       7.912   8.543 -15.583  1.00 15.00      A    C  
ATOM   1204  CD  GLU A 148       8.369   8.736 -17.017  1.00 15.00      A    C  
ATOM   1205  OE1 GLU A 148       7.794   8.093 -17.920  1.00 15.00      A    O  
ATOM   1206  OE2 GLU A 148       9.316   9.520 -17.238  1.00 15.00      A    O  
ATOM   1207  C   GLU A 148       4.463   7.649 -14.048  1.00 15.00      A    C  
ATOM   1208  O   GLU A 148       3.820   8.373 -13.285  1.00 15.00      A    O  
ATOM   1209  N   ALA A 149       3.900   6.737 -14.833  1.00 15.00      A    N  
ATOM   1210  CA  ALA A 149       2.457   6.544 -14.878  1.00 15.00      A    C  
ATOM   1211  CB  ALA A 149       2.080   5.662 -16.059  1.00 15.00      A    C  
ATOM   1212  C   ALA A 149       1.953   5.930 -13.574  1.00 15.00      A    C  
ATOM   1213  O   ALA A 149       0.775   6.039 -13.234  1.00 15.00      A    O  
ATOM   1214  N   ALA A 150       2.858   5.293 -12.843  1.00 15.00      A    N  
ATOM   1215  CA  ALA A 150       2.516   4.662 -11.578  1.00 15.00      A    C  
ATOM   1216  CB  ALA A 150       3.425   3.472 -11.315  1.00 15.00      A    C  
ATOM   1217  C   ALA A 150       2.599   5.651 -10.421  1.00 15.00      A    C  
ATOM   1218  O   ALA A 150       2.268   5.308  -9.286  1.00 15.00      A    O  
ATOM   1219  N   ARG A 151       3.047   6.870 -10.718  1.00 15.00      A    N  
ATOM   1220  CA  ARG A 151       3.189   7.921  -9.710  1.00 15.00      A    C  
ATOM   1221  CB  ARG A 151       1.830   8.358  -9.152  1.00 15.00      A    C  
ATOM   1222  CG  ARG A 151       1.053   9.280 -10.075  1.00 15.00      A    C  
ATOM   1223  CD  ARG A 151      -0.100   9.950  -9.347  1.00 15.00      A    C  
ATOM   1224  NE  ARG A 151      -0.711  11.009 -10.154  1.00 15.00      A    N  
ATOM   1225  CZ  ARG A 151      -0.766  12.292  -9.787  1.00 15.00      A    C  
ATOM   1226  NH1 ARG A 151      -0.249  12.682  -8.627  1.00 15.00      A    N  
ATOM   1227  NH2 ARG A 151      -1.341  13.188 -10.586  1.00 15.00      A    N  
ATOM   1228  C   ARG A 151       4.131   7.501  -8.584  1.00 15.00      A    C  
ATOM   1229  O   ARG A 151       3.979   7.927  -7.439  1.00 15.00      A    O  
ATOM   1230  N   GLU A 152       5.124   6.686  -8.926  1.00 15.00      A    N  
ATOM   1231  CA  GLU A 152       6.095   6.207  -7.949  1.00 15.00      A    C  
ATOM   1232  CB  GLU A 152       7.026   5.172  -8.577  1.00 15.00      A    C  
ATOM   1233  CG  GLU A 152       6.454   3.763  -8.593  1.00 15.00      A    C  
ATOM   1234  CD  GLU A 152       6.758   3.004  -7.319  1.00 15.00      A    C  
ATOM   1235  OE1 GLU A 152       7.672   2.154  -7.330  1.00 15.00      A    O  
ATOM   1236  OE2 GLU A 152       6.106   3.274  -6.289  1.00 15.00      A    O  
ATOM   1237  C   GLU A 152       6.890   7.363  -7.351  1.00 15.00      A    C  
ATOM   1238  O   GLU A 152       7.377   7.281  -6.224  1.00 15.00      A    O  
ATOM   1239  N   ALA A 153       7.036   8.443  -8.124  1.00 15.00      A    N  
ATOM   1240  CA  ALA A 153       7.765   9.632  -7.623  1.00 15.00      A    C  
ATOM   1241  CB  ALA A 153       7.914  10.649  -8.726  1.00 15.00      A    C  
ATOM   1242  C   ALA A 153       7.011  10.211  -6.423  1.00 15.00      A    C  
ATOM   1243  O   ALA A 153       7.669  10.559  -5.422  1.00 15.00      A    O  
ATOM   1244  N   GLU A 154       5.681  10.298  -6.523  1.00 15.00      A    N  
ATOM   1245  CA  GLU A 154       4.855  10.826  -5.404  1.00 15.00      A    C  
ATOM   1246  CB  GLU A 154       3.384  10.888  -5.819  1.00 15.00      A    C  
ATOM   1247  CG  GLU A 154       2.506  11.632  -4.830  1.00 15.00      A    C  
ATOM   1248  CD  GLU A 154       1.075  11.850  -5.290  1.00 15.00      A    C  
ATOM   1249  OE1 GLU A 154       0.687  11.251  -6.313  1.00 15.00      A    O  
ATOM   1250  OE2 GLU A 154       0.353  12.622  -4.628  1.00 15.00      A    O  
ATOM   1251  C   GLU A 154       5.056   9.926  -4.182  1.00 15.00      A    C  
ATOM   1252  O   GLU A 154       5.134  10.461  -3.060  1.00 15.00      A    O  
ATOM   1253  N   GLN A 155       5.149   8.612  -4.404  1.00 15.00      A    N  
ATOM   1254  CA  GLN A 155       5.349   7.650  -3.289  1.00 15.00      A    C  
ATOM   1255  CB  GLN A 155       5.385   6.229  -3.855  1.00 15.00      A    C  
ATOM   1256  CG  GLN A 155       5.345   5.133  -2.801  1.00 15.00      A    C  
ATOM   1257  CD  GLN A 155       6.712   4.557  -2.527  1.00 15.00      A    C  
ATOM   1258  OE1 GLN A 155       7.733   5.204  -2.743  1.00 15.00      A    O  
ATOM   1259  NE2 GLN A 155       6.737   3.325  -2.045  1.00 15.00      A    N  
ATOM   1260  C   GLN A 155       6.643   8.012  -2.551  1.00 15.00      A    C  
ATOM   1261  O   GLN A 155       6.594   8.170  -1.312  1.00 15.00      A    O  
ATOM   1262  N   ARG A 156       7.746   8.171  -3.290  1.00 15.00      A    N  
ATOM   1263  CA  ARG A 156       9.049   8.527  -2.670  1.00 15.00      A    C  
ATOM   1264  CB  ARG A 156      10.151   8.601  -3.731  1.00 15.00      A    C  
ATOM   1265  CG  ARG A 156      10.142   7.456  -4.733  1.00 15.00      A    C  
ATOM   1266  CD  ARG A 156      10.354   6.102  -4.086  1.00 15.00      A    C  
ATOM   1267  NE  ARG A 156      10.558   5.067  -5.088  1.00 15.00      A    N  
ATOM   1268  CZ  ARG A 156       9.580   4.397  -5.684  1.00 15.00      A    C  
ATOM   1269  NH1 ARG A 156       8.320   4.653  -5.376  1.00 15.00      A    N  
ATOM   1270  NH2 ARG A 156       9.866   3.474  -6.585  1.00 15.00      A    N  
ATOM   1271  C   ARG A 156       8.924   9.890  -1.988  1.00 15.00      A    C  
ATOM   1272  O   ARG A 156       9.390  10.020  -0.839  1.00 15.00      A    O  
ATOM   1273  N   ARG A 157       8.309  10.860  -2.669  1.00 15.00      A    N  
ATOM   1274  CA  ARG A 157       8.194  12.237  -2.118  1.00 15.00      A    C  
ATOM   1275  CB  ARG A 157       7.459  13.132  -3.121  1.00 15.00      A    C  
ATOM   1276  CG  ARG A 157       6.823  14.366  -2.501  1.00 15.00      A    C  
ATOM   1277  CD  ARG A 157       6.280  15.311  -3.554  1.00 15.00      A    C  
ATOM   1278  NE  ARG A 157       7.338  15.813  -4.417  1.00 15.00      A    N  
ATOM   1279  CZ  ARG A 157       8.062  16.897  -4.166  1.00 15.00      A    C  
ATOM   1280  NH1 ARG A 157       7.844  17.598  -3.067  1.00 15.00      A    N  
ATOM   1281  NH2 ARG A 157       9.001  17.276  -5.013  1.00 15.00      A    N  
ATOM   1282  C   ARG A 157       7.462  12.198  -0.773  1.00 15.00      A    C  
ATOM   1283  O   ARG A 157       7.944  12.849   0.176  1.00 15.00      A    O  
ATOM   1284  N   ALA A 158       6.353  11.457  -0.694  1.00 15.00      A    N  
ATOM   1285  CA  ALA A 158       5.554  11.413   0.553  1.00 15.00      A    C  
ATOM   1286  CB  ALA A 158       4.327  10.560   0.345  1.00 15.00      A    C  
ATOM   1287  C   ALA A 158       6.417  10.875   1.698  1.00 15.00      A    C  
ATOM   1288  O   ALA A 158       6.315  11.413   2.818  1.00 15.00      A    O  
ATOM   1289  N   TYR A 159       7.236   9.857   1.420  1.00 15.00      A    N  
ATOM   1290  CA  TYR A 159       8.078   9.237   2.477  1.00 15.00      A    C  
ATOM   1291  CB  TYR A 159       8.587   7.872   2.005  1.00 15.00      A    C  
ATOM   1292  CG  TYR A 159       9.654   7.251   2.871  1.00 15.00      A    C  
ATOM   1293  CD1 TYR A 159       9.326   6.546   4.017  1.00 15.00      A    C  
ATOM   1294  CD2 TYR A 159      10.995   7.358   2.539  1.00 15.00      A    C  
ATOM   1295  CE1 TYR A 159      10.300   5.969   4.815  1.00 15.00      A    C  
ATOM   1296  CE2 TYR A 159      11.982   6.787   3.325  1.00 15.00      A    C  
ATOM   1297  CZ  TYR A 159      11.634   6.089   4.468  1.00 15.00      A    C  
ATOM   1298  OH  TYR A 159      12.602   5.524   5.247  1.00 15.00      A    O  
ATOM   1299  C   TYR A 159       9.240  10.165   2.840  1.00 15.00      A    C  
ATOM   1300  O   TYR A 159       9.589  10.227   4.034  1.00 15.00      A    O  
ATOM   1301  N   LEU A 160       9.806  10.874   1.858  1.00 15.00      A    N  
ATOM   1302  CA  LEU A 160      10.974  11.705   2.115  1.00 15.00      A    C  
ATOM   1303  CB  LEU A 160      11.692  12.046   0.807  1.00 15.00      A    C  
ATOM   1304  CG  LEU A 160      12.279  10.862   0.034  1.00 15.00      A    C  
ATOM   1305  CD1 LEU A 160      12.794  11.310  -1.324  1.00 15.00      A    C  
ATOM   1306  CD2 LEU A 160      13.385  10.191   0.834  1.00 15.00      A    C  
ATOM   1307  C   LEU A 160      10.626  12.978   2.878  1.00 15.00      A    C  
ATOM   1308  O   LEU A 160      11.367  13.391   3.767  1.00 15.00      A    O  
ATOM   1309  N   GLU A 161       9.496  13.585   2.540  1.00 15.00      A    N  
ATOM   1310  CA  GLU A 161       9.072  14.824   3.185  1.00 15.00      A    C  
ATOM   1311  CB  GLU A 161       8.210  15.658   2.233  1.00 15.00      A    C  
ATOM   1312  CG  GLU A 161       8.884  15.985   0.910  1.00 15.00      A    C  
ATOM   1313  CD  GLU A 161       8.022  16.844   0.009  1.00 15.00      A    C  
ATOM   1314  OE1 GLU A 161       6.905  16.406  -0.353  1.00 15.00      A    O  
ATOM   1315  OE2 GLU A 161       8.465  17.955  -0.361  1.00 15.00      A    O  
ATOM   1316  C   GLU A 161       8.320  14.579   4.492  1.00 15.00      A    C  
ATOM   1317  O   GLU A 161       7.995  15.523   5.210  1.00 15.00      A    O  
ATOM   1318  N   GLY A 162       8.048  13.320   4.808  1.00 15.00      A    N  
ATOM   1319  CA  GLY A 162       7.323  13.019   6.026  1.00 15.00      A    C  
ATOM   1320  C   GLY A 162       7.985  11.960   6.882  1.00 15.00      A    C  
ATOM   1321  O   GLY A 162       8.874  12.266   7.677  1.00 15.00      A    O  
ATOM   1322  N   GLU A 163       7.590  10.666   6.854  1.00 15.00      A    N  
ATOM   1323  CA  GLU A 163       8.109   9.598   7.808  1.00 15.00      A    C  
ATOM   1324  CB  GLU A 163       7.420   8.264   7.509  1.00 15.00      A    C  
ATOM   1325  CG  GLU A 163       6.031   8.155   8.110  1.00 15.00      A    C  
ATOM   1326  CD  GLU A 163       4.928   8.786   7.276  1.00 15.00      A    C  
ATOM   1327  OE1 GLU A 163       4.136   8.031   6.678  1.00 15.00      A    O  
ATOM   1328  OE2 GLU A 163       4.861  10.030   7.230  1.00 15.00      A    O  
ATOM   1329  C   GLU A 163       9.643   9.379   7.813  1.00 15.00      A    C  
ATOM   1330  O   GLU A 163      10.129   8.597   8.617  1.00 15.00      A    O  
ATOM   1331  N   CYS A 164      10.301   9.726   6.579  1.00 15.00      A    N  
ATOM   1332  CA  CYS A 164      11.763   9.732   6.632  1.00 15.00      A    C  
ATOM   1333  C   CYS A 164      12.300  10.746   7.643  1.00 15.00      A    C  
ATOM   1334  O   CYS A 164      13.185  10.431   8.438  1.00 15.00      A    O  
ATOM   1335  CB  CYS A 164      12.346  10.016   5.243  1.00 15.00      A    C  
ATOM   1336  SG  CYS A 164      14.060   9.445   4.997  1.00 15.00      A    S  
ATOM   1337  N   VAL A 165      11.738  11.946   7.633  1.00 15.00      A    N  
ATOM   1338  CA  VAL A 165      12.177  13.007   8.531  1.00 15.00      A    C  
ATOM   1339  CB  VAL A 165      11.679  14.388   8.051  1.00 15.00      A    C  
ATOM   1340  CG1 VAL A 165      12.135  15.487   8.998  1.00 15.00      A    C  
ATOM   1341  CG2 VAL A 165      12.162  14.668   6.637  1.00 15.00      A    C  
ATOM   1342  C   VAL A 165      11.708  12.771   9.966  1.00 15.00      A    C  
ATOM   1343  O   VAL A 165      12.513  12.779  10.901  1.00 15.00      A    O  
ATOM   1344  N   GLU A 166      10.410  12.549  10.130  1.00 15.00      A    N  
ATOM   1345  CA  GLU A 166       9.822  12.334  11.449  1.00 15.00      A    C  
ATOM   1346  CB  GLU A 166       8.303  12.181  11.353  1.00 15.00      A    C  
ATOM   1347  CG  GLU A 166       7.595  13.436  10.865  1.00 15.00      A    C  
ATOM   1348  CD  GLU A 166       8.096  14.687  11.561  1.00 15.00      A    C  
ATOM   1349  OE1 GLU A 166       8.763  15.518  10.901  1.00 15.00      A    O  
ATOM   1350  OE2 GLU A 166       7.852  14.833  12.775  1.00 15.00      A    O  
ATOM   1351  C   GLU A 166      10.447  11.150  12.183  1.00 15.00      A    C  
ATOM   1352  O   GLU A 166      10.746  11.237  13.377  1.00 15.00      A    O  
ATOM   1353  N   TRP A 167      10.628  10.031  11.477  1.00 15.00      A    N  
ATOM   1354  CA  TRP A 167      11.248   8.836  12.111  1.00 15.00      A    C  
ATOM   1355  CB  TRP A 167      11.158   7.611  11.194  1.00 15.00      A    C  
ATOM   1356  CG  TRP A 167       9.919   6.802  11.417  1.00 15.00      A    C  
ATOM   1357  CD1 TRP A 167       8.851   6.679  10.577  1.00 15.00      A    C  
ATOM   1358  CD2 TRP A 167       9.610   6.010  12.576  1.00 15.00      A    C  
ATOM   1359  NE1 TRP A 167       7.903   5.862  11.130  1.00 15.00      A    N  
ATOM   1360  CE2 TRP A 167       8.341   5.434  12.355  1.00 15.00      A    C  
ATOM   1361  CE3 TRP A 167      10.277   5.731  13.773  1.00 15.00      A    C  
ATOM   1362  CZ2 TRP A 167       7.733   4.597  13.289  1.00 15.00      A    C  
ATOM   1363  CZ3 TRP A 167       9.678   4.900  14.692  1.00 15.00      A    C  
ATOM   1364  CH2 TRP A 167       8.420   4.348  14.454  1.00 15.00      A    C  
ATOM   1365  C   TRP A 167      12.698   9.154  12.477  1.00 15.00      A    C  
ATOM   1366  O   TRP A 167      13.110   8.819  13.605  1.00 15.00      A    O  
ATOM   1367  N   LEU A 168      13.432   9.782  11.557  1.00 15.00      A    N  
ATOM   1368  CA  LEU A 168      14.831  10.096  11.808  1.00 15.00      A    C  
ATOM   1369  CB  LEU A 168      15.465  10.807  10.609  1.00 15.00      A    C  
ATOM   1370  CG  LEU A 168      16.940  11.201  10.749  1.00 15.00      A    C  
ATOM   1371  CD1 LEU A 168      17.791   9.998  11.132  1.00 15.00      A    C  
ATOM   1372  CD2 LEU A 168      17.447  11.829   9.461  1.00 15.00      A    C  
ATOM   1373  C   LEU A 168      14.951  10.946  13.067  1.00 15.00      A    C  
ATOM   1374  O   LEU A 168      15.866  10.757  13.865  1.00 15.00      A    O  
ATOM   1375  N   ARG A 169      13.999  11.860  13.251  1.00 15.00      A    N  
ATOM   1376  CA  ARG A 169      13.985  12.719  14.425  1.00 15.00      A    C  
ATOM   1377  CB  ARG A 169      12.819  13.713  14.371  1.00 15.00      A    C  
ATOM   1378  CG  ARG A 169      12.819  14.723  15.510  1.00 15.00      A    C  
ATOM   1379  CD  ARG A 169      11.783  15.815  15.296  1.00 15.00      A    C  
ATOM   1380  NE  ARG A 169      12.161  16.729  14.212  1.00 15.00      A    N  
ATOM   1381  CZ  ARG A 169      11.467  16.864  13.079  1.00 15.00      A    C  
ATOM   1382  NH1 ARG A 169      10.368  16.148  12.891  1.00 15.00      A    N  
ATOM   1383  NH2 ARG A 169      11.865  17.724  12.145  1.00 15.00      A    N  
ATOM   1384  C   ARG A 169      13.895  11.859  15.677  1.00 15.00      A    C  
ATOM   1385  O   ARG A 169      14.736  11.968  16.569  1.00 15.00      A    O  
ATOM   1386  N   ARG A 170      12.896  10.974  15.710  1.00 15.00      A    N  
ATOM   1387  CA  ARG A 170      12.693  10.074  16.848  1.00 15.00      A    C  
ATOM   1388  CB  ARG A 170      11.483   9.152  16.620  1.00 15.00      A    C  
ATOM   1389  CG  ARG A 170      11.569   7.805  17.338  1.00 15.00      A    C  
ATOM   1390  CD  ARG A 170      10.274   7.018  17.245  1.00 15.00      A    C  
ATOM   1391  NE  ARG A 170       9.300   7.479  18.231  1.00 15.00      A    N  
ATOM   1392  CZ  ARG A 170       8.522   6.669  18.955  1.00 15.00      A    C  
ATOM   1393  NH1 ARG A 170       8.585   5.352  18.800  1.00 15.00      A    N  
ATOM   1394  NH2 ARG A 170       7.704   7.187  19.863  1.00 15.00      A    N  
ATOM   1395  C   ARG A 170      13.934   9.237  17.112  1.00 15.00      A    C  
ATOM   1396  O   ARG A 170      14.311   9.010  18.260  1.00 15.00      A    O  
ATOM   1397  N   TYR A 171      14.576   8.796  16.040  1.00 15.00      A    N  
ATOM   1398  CA  TYR A 171      15.769   7.967  16.151  1.00 15.00      A    C  
ATOM   1399  CB  TYR A 171      16.206   7.448  14.777  1.00 15.00      A    C  
ATOM   1400  CG  TYR A 171      15.215   6.499  14.122  1.00 15.00      A    C  
ATOM   1401  CD1 TYR A 171      14.248   5.837  14.870  1.00 15.00      A    C  
ATOM   1402  CD2 TYR A 171      15.249   6.266  12.752  1.00 15.00      A    C  
ATOM   1403  CE1 TYR A 171      13.347   4.973  14.273  1.00 15.00      A    C  
ATOM   1404  CE2 TYR A 171      14.351   5.405  12.146  1.00 15.00      A    C  
ATOM   1405  CZ  TYR A 171      13.403   4.760  12.910  1.00 15.00      A    C  
ATOM   1406  OH  TYR A 171      12.508   3.896  12.315  1.00 15.00      A    O  
ATOM   1407  C   TYR A 171      16.902   8.721  16.840  1.00 15.00      A    C  
ATOM   1408  O   TYR A 171      17.756   8.120  17.490  1.00 15.00      A    O  
ATOM   1409  N   LEU A 172      16.893  10.042  16.702  1.00 15.00      A    N  
ATOM   1410  CA  LEU A 172      17.902  10.881  17.324  1.00 15.00      A    C  
ATOM   1411  CB  LEU A 172      17.977  12.236  16.614  1.00 15.00      A    C  
ATOM   1412  CG  LEU A 172      18.195  12.191  15.101  1.00 15.00      A    C  
ATOM   1413  CD1 LEU A 172      18.193  13.594  14.513  1.00 15.00      A    C  
ATOM   1414  CD2 LEU A 172      19.484  11.457  14.766  1.00 15.00      A    C  
ATOM   1415  C   LEU A 172      17.559  11.085  18.794  1.00 15.00      A    C  
ATOM   1416  O   LEU A 172      18.424  11.004  19.666  1.00 15.00      A    O  
ATOM   1417  N   GLU A 173      16.280  11.336  19.052  1.00 15.00      A    N  
ATOM   1418  CA  GLU A 173      15.785  11.550  20.406  1.00 15.00      A    C  
ATOM   1419  CB  GLU A 173      14.328  12.022  20.350  1.00 15.00      A    C  
ATOM   1420  CG  GLU A 173      14.094  13.155  19.359  1.00 15.00      A    C  
ATOM   1421  CD  GLU A 173      12.628  13.380  19.039  1.00 15.00      A    C  
ATOM   1422  OE1 GLU A 173      11.985  14.190  19.734  1.00 15.00      A    O  
ATOM   1423  OE2 GLU A 173      12.122  12.756  18.081  1.00 15.00      A    O  
ATOM   1424  C   GLU A 173      15.901  10.266  21.228  1.00 15.00      A    C  
ATOM   1425  O   GLU A 173      16.304  10.292  22.391  1.00 15.00      A    O  
ATOM   1426  N   ASN A 174      15.555   9.144  20.605  1.00 15.00      A    N  
ATOM   1427  CA  ASN A 174      15.629   7.840  21.258  1.00 15.00      A    C  
ATOM   1428  CB  ASN A 174      14.905   6.768  20.432  1.00 15.00      A    C  
ATOM   1429  CG  ASN A 174      13.413   6.707  20.707  1.00 15.00      A    C  
ATOM   1430  OD1 ASN A 174      12.913   7.342  21.632  1.00 15.00      A    O  
ATOM   1431  ND2 ASN A 174      12.691   5.932  19.910  1.00 15.00      A    N  
ATOM   1432  C   ASN A 174      17.080   7.432  21.473  1.00 15.00      A    C  
ATOM   1433  O   ASN A 174      17.394   6.671  22.388  1.00 15.00      A    O  
ATOM   1434  N   GLY A 175      17.959   7.939  20.618  1.00 15.00      A    N  
ATOM   1435  CA  GLY A 175      19.369   7.625  20.725  1.00 15.00      A    C  
ATOM   1436  C   GLY A 175      20.109   8.592  21.628  1.00 15.00      A    C  
ATOM   1437  O   GLY A 175      21.289   8.396  21.924  1.00 15.00      A    O  
TER    1438      GLY A 175 
ATOM   1439  N   GLN E   1      -9.632  -6.543 -14.055  1.00 15.00      B    N1+
ATOM   1440  CA  GLN E   1     -10.862  -7.288 -13.847  1.00 15.00      B    C  
ATOM   1441  CB  GLN E   1     -11.275  -8.010 -15.136  1.00 15.00      B    C  
ATOM   1442  CG  GLN E   1     -12.643  -8.671 -15.069  1.00 15.00      B    C  
ATOM   1443  CD  GLN E   1     -13.704  -7.768 -14.466  1.00 15.00      B    C  
ATOM   1444  OE1 GLN E   1     -13.669  -6.550 -14.621  1.00 15.00      B    O  
ATOM   1445  NE2 GLN E   1     -14.652  -8.363 -13.764  1.00 15.00      B    N  
ATOM   1446  C   GLN E   1     -10.719  -8.278 -12.692  1.00 15.00      B    C  
ATOM   1447  O   GLN E   1      -9.870  -9.171 -12.725  1.00 15.00      B    O  
ATOM   1448  N   VAL E   2     -11.543  -8.096 -11.668  1.00 15.00      B    N  
ATOM   1449  CA  VAL E   2     -11.530  -8.967 -10.498  1.00 15.00      B    C  
ATOM   1450  CB  VAL E   2     -11.389  -8.160  -9.187  1.00 15.00      B    C  
ATOM   1451  CG1 VAL E   2     -11.457  -9.074  -7.972  1.00 15.00      B    C  
ATOM   1452  CG2 VAL E   2     -10.087  -7.374  -9.188  1.00 15.00      B    C  
ATOM   1453  C   VAL E   2     -12.811  -9.796 -10.458  1.00 15.00      B    C  
ATOM   1454  O   VAL E   2     -13.902  -9.269 -10.225  1.00 15.00      B    O  
ATOM   1455  N   THR E   3     -12.674 -11.088 -10.701  1.00 15.00      B    N  
ATOM   1456  CA  THR E   3     -13.816 -11.981 -10.713  1.00 15.00      B    C  
ATOM   1457  CB  THR E   3     -13.590 -13.162 -11.677  1.00 15.00      B    C  
ATOM   1458  OG1 THR E   3     -12.835 -12.715 -12.814  1.00 15.00      B    O  
ATOM   1459  CG2 THR E   3     -14.923 -13.719 -12.153  1.00 15.00      B    C  
ATOM   1460  C   THR E   3     -14.134 -12.520  -9.322  1.00 15.00      B    C  
ATOM   1461  O   THR E   3     -13.335 -13.240  -8.722  1.00 15.00      B    O  
ATOM   1462  N   GLN E   4     -15.300 -12.150  -8.815  1.00 15.00      B    N  
ATOM   1463  CA  GLN E   4     -15.754 -12.613  -7.517  1.00 15.00      B    C  
ATOM   1464  CB  GLN E   4     -16.157 -11.437  -6.629  1.00 15.00      B    C  
ATOM   1465  CG  GLN E   4     -15.230 -11.224  -5.446  1.00 15.00      B    C  
ATOM   1466  CD  GLN E   4     -15.833 -10.320  -4.393  1.00 15.00      B    C  
ATOM   1467  OE1 GLN E   4     -15.675  -9.099  -4.439  1.00 15.00      B    O  
ATOM   1468  NE2 GLN E   4     -16.533 -10.910  -3.438  1.00 15.00      B    N  
ATOM   1469  C   GLN E   4     -16.934 -13.547  -7.710  1.00 15.00      B    C  
ATOM   1470  O   GLN E   4     -17.985 -13.134  -8.206  1.00 15.00      B    O  
ATOM   1471  N   ASN E   5     -16.754 -14.802  -7.343  1.00 15.00      B    N  
ATOM   1472  CA  ASN E   5     -17.809 -15.784  -7.491  1.00 15.00      B    C  
ATOM   1473  CB  ASN E   5     -17.458 -16.793  -8.588  1.00 15.00      B    C  
ATOM   1474  CG  ASN E   5     -18.216 -16.536  -9.878  1.00 15.00      B    C  
ATOM   1475  OD1 ASN E   5     -19.394 -16.192  -9.864  1.00 15.00      B    O  
ATOM   1476  ND2 ASN E   5     -17.537 -16.692 -11.005  1.00 15.00      B    N  
ATOM   1477  C   ASN E   5     -18.078 -16.497  -6.174  1.00 15.00      B    C  
ATOM   1478  O   ASN E   5     -17.145 -16.812  -5.428  1.00 15.00      B    O  
ATOM   1479  N   PRO E   6     -19.358 -16.738  -5.866  1.00 15.00      B    N  
ATOM   1480  CA  PRO E   6     -20.474 -16.338  -6.710  1.00 15.00      B    C  
ATOM   1481  CB  PRO E   6     -21.461 -17.480  -6.472  1.00 15.00      B    C  
ATOM   1482  CG  PRO E   6     -21.212 -17.914  -5.056  1.00 15.00      B    C  
ATOM   1483  CD  PRO E   6     -19.824 -17.451  -4.672  1.00 15.00      B    C  
ATOM   1484  C   PRO E   6     -21.074 -15.017  -6.234  1.00 15.00      B    C  
ATOM   1485  O   PRO E   6     -20.518 -14.352  -5.359  1.00 15.00      B    O  
ATOM   1486  N   ARG E   7     -22.209 -14.634  -6.805  1.00 15.00      B    N  
ATOM   1487  CA  ARG E   7     -22.867 -13.393  -6.407  1.00 15.00      B    C  
ATOM   1488  CB  ARG E   7     -23.810 -12.855  -7.503  1.00 15.00      B    C  
ATOM   1489  CG  ARG E   7     -24.640 -11.645  -7.080  1.00 15.00      B    C  
ATOM   1490  CD  ARG E   7     -25.192 -10.885  -8.275  1.00 15.00      B    C  
ATOM   1491  NE  ARG E   7     -24.174 -10.015  -8.867  1.00 15.00      B    N  
ATOM   1492  CZ  ARG E   7     -24.072  -8.696  -8.624  1.00 15.00      B    C  
ATOM   1493  NH1 ARG E   7     -24.951  -8.098  -7.817  1.00 15.00      B    N  
ATOM   1494  NH2 ARG E   7     -23.073  -7.989  -9.134  1.00 15.00      B    N  
ATOM   1495  C   ARG E   7     -23.600 -13.573  -5.077  1.00 15.00      B    C  
ATOM   1496  O   ARG E   7     -23.591 -12.673  -4.237  1.00 15.00      B    O  
ATOM   1497  N   TYR E   8     -24.225 -14.735  -4.901  1.00 15.00      B    N  
ATOM   1498  CA  TYR E   8     -24.952 -15.060  -3.677  1.00 15.00      B    C  
ATOM   1499  CB  TYR E   8     -26.466 -15.093  -3.915  1.00 15.00      B    C  
ATOM   1500  CG  TYR E   8     -27.007 -13.877  -4.626  1.00 15.00      B    C  
ATOM   1501  CD1 TYR E   8     -26.943 -12.621  -4.040  1.00 15.00      B    C  
ATOM   1502  CD2 TYR E   8     -27.581 -13.983  -5.887  1.00 15.00      B    C  
ATOM   1503  CE1 TYR E   8     -27.435 -11.505  -4.691  1.00 15.00      B    C  
ATOM   1504  CE2 TYR E   8     -28.077 -12.872  -6.545  1.00 15.00      B    C  
ATOM   1505  CZ  TYR E   8     -28.000 -11.637  -5.942  1.00 15.00      B    C  
ATOM   1506  OH  TYR E   8     -28.477 -10.527  -6.596  1.00 15.00      B    O  
ATOM   1507  C   TYR E   8     -24.489 -16.422  -3.198  1.00 15.00      B    C  
ATOM   1508  O   TYR E   8     -24.213 -17.309  -4.012  1.00 15.00      B    O  
ATOM   1509  N   LEU E   9     -24.405 -16.590  -1.891  1.00 15.00      B    N  
ATOM   1510  CA  LEU E   9     -23.964 -17.841  -1.309  1.00 15.00      B    C  
ATOM   1511  CB  LEU E   9     -22.447 -17.817  -1.115  1.00 15.00      B    C  
ATOM   1512  CG  LEU E   9     -21.694 -19.093  -1.494  1.00 15.00      B    C  
ATOM   1513  CD1 LEU E   9     -20.193 -18.874  -1.397  1.00 15.00      B    C  
ATOM   1514  CD2 LEU E   9     -22.123 -20.262  -0.621  1.00 15.00      B    C  
ATOM   1515  C   LEU E   9     -24.651 -18.063   0.026  1.00 15.00      B    C  
ATOM   1516  O   LEU E   9     -24.552 -17.235   0.929  1.00 15.00      B    O  
ATOM   1517  N   ILE E  10     -25.361 -19.170   0.138  1.00 15.00      B    N  
ATOM   1518  CA  ILE E  10     -26.068 -19.499   1.362  1.00 15.00      B    C  
ATOM   1519  CB  ILE E  10     -27.594 -19.556   1.133  1.00 15.00      B    C  
ATOM   1520  CG1 ILE E  10     -28.063 -18.316   0.363  1.00 15.00      B    C  
ATOM   1521  CG2 ILE E  10     -28.329 -19.672   2.462  1.00 15.00      B    C  
ATOM   1522  CD1 ILE E  10     -29.475 -18.419  -0.172  1.00 15.00      B    C  
ATOM   1523  C   ILE E  10     -25.585 -20.845   1.889  1.00 15.00      B    C  
ATOM   1524  O   ILE E  10     -25.618 -21.847   1.176  1.00 15.00      B    O  
ATOM   1525  N   THR E  11     -25.116 -20.856   3.125  1.00 15.00      B    N  
ATOM   1526  CA  THR E  11     -24.626 -22.078   3.743  1.00 15.00      B    C  
ATOM   1527  CB  THR E  11     -23.075 -22.114   3.769  1.00 15.00      B    C  
ATOM   1528  OG1 THR E  11     -22.604 -23.438   4.074  1.00 15.00      B    O  
ATOM   1529  CG2 THR E  11     -22.514 -21.130   4.787  1.00 15.00      B    C  
ATOM   1530  C   THR E  11     -25.186 -22.205   5.160  1.00 15.00      B    C  
ATOM   1531  O   THR E  11     -25.876 -21.305   5.645  1.00 15.00      B    O  
ATOM   1532  N   VAL E  12     -24.899 -23.320   5.813  1.00 15.00      B    N  
ATOM   1533  CA  VAL E  12     -25.366 -23.556   7.171  1.00 15.00      B    C  
ATOM   1534  CB  VAL E  12     -26.015 -24.958   7.316  1.00 15.00      B    C  
ATOM   1535  CG1 VAL E  12     -25.028 -26.069   6.987  1.00 15.00      B    C  
ATOM   1536  CG2 VAL E  12     -26.621 -25.154   8.698  1.00 15.00      B    C  
ATOM   1537  C   VAL E  12     -24.200 -23.400   8.148  1.00 15.00      B    C  
ATOM   1538  O   VAL E  12     -23.052 -23.681   7.794  1.00 15.00      B    O  
ATOM   1539  N   THR E  13     -24.485 -22.918   9.355  1.00 15.00      B    N  
ATOM   1540  CA  THR E  13     -23.446 -22.736  10.357  1.00 15.00      B    C  
ATOM   1541  CB  THR E  13     -23.962 -22.066  11.656  1.00 15.00      B    C  
ATOM   1542  OG1 THR E  13     -22.856 -21.621  12.452  1.00 15.00      B    O  
ATOM   1543  CG2 THR E  13     -24.815 -23.019  12.484  1.00 15.00      B    C  
ATOM   1544  C   THR E  13     -22.745 -24.057  10.661  1.00 15.00      B    C  
ATOM   1545  O   THR E  13     -23.385 -25.100  10.799  1.00 15.00      B    O  
ATOM   1546  N   GLY E  14     -21.424 -24.009  10.716  1.00 15.00      B    N  
ATOM   1547  CA  GLY E  14     -20.656 -25.203  10.990  1.00 15.00      B    C  
ATOM   1548  C   GLY E  14     -20.126 -25.833   9.719  1.00 15.00      B    C  
ATOM   1549  O   GLY E  14     -19.089 -26.495   9.732  1.00 15.00      B    O  
ATOM   1550  N   LYS E  15     -20.833 -25.623   8.615  1.00 15.00      B    N  
ATOM   1551  CA  LYS E  15     -20.419 -26.174   7.334  1.00 15.00      B    C  
ATOM   1552  CB  LYS E  15     -21.608 -26.339   6.383  1.00 15.00      B    C  
ATOM   1553  CG  LYS E  15     -21.192 -26.652   4.953  1.00 15.00      B    C  
ATOM   1554  CD  LYS E  15     -22.371 -26.664   3.994  1.00 15.00      B    C  
ATOM   1555  CE  LYS E  15     -21.890 -26.714   2.551  1.00 15.00      B    C  
ATOM   1556  NZ  LYS E  15     -20.723 -27.627   2.393  1.00 15.00      B    N1+
ATOM   1557  C   LYS E  15     -19.367 -25.291   6.685  1.00 15.00      B    C  
ATOM   1558  O   LYS E  15     -19.667 -24.177   6.258  1.00 15.00      B    O  
ATOM   1559  N   LYS E  16     -18.145 -25.804   6.624  1.00 15.00      B    N  
ATOM   1560  CA  LYS E  16     -17.017 -25.097   6.023  1.00 15.00      B    C  
ATOM   1561  CB  LYS E  16     -15.844 -26.061   5.845  1.00 15.00      B    C  
ATOM   1562  CG  LYS E  16     -14.575 -25.418   5.318  1.00 15.00      B    C  
ATOM   1563  CD  LYS E  16     -13.475 -26.448   5.156  1.00 15.00      B    C  
ATOM   1564  CE  LYS E  16     -12.149 -25.785   4.834  1.00 15.00      B    C  
ATOM   1565  NZ  LYS E  16     -11.026 -26.438   5.556  1.00 15.00      B    N1+
ATOM   1566  C   LYS E  16     -17.386 -24.471   4.678  1.00 15.00      B    C  
ATOM   1567  O   LYS E  16     -18.041 -25.102   3.838  1.00 15.00      B    O  
ATOM   1568  N   LEU E  17     -16.958 -23.232   4.487  1.00 15.00      B    N  
ATOM   1569  CA  LEU E  17     -17.230 -22.493   3.265  1.00 15.00      B    C  
ATOM   1570  CB  LEU E  17     -18.306 -21.429   3.542  1.00 15.00      B    C  
ATOM   1571  CG  LEU E  17     -19.203 -21.005   2.370  1.00 15.00      B    C  
ATOM   1572  CD1 LEU E  17     -18.608 -19.821   1.624  1.00 15.00      B    C  
ATOM   1573  CD2 LEU E  17     -19.472 -22.171   1.428  1.00 15.00      B    C  
ATOM   1574  C   LEU E  17     -15.940 -21.833   2.784  1.00 15.00      B    C  
ATOM   1575  O   LEU E  17     -15.008 -21.649   3.564  1.00 15.00      B    O  
ATOM   1576  N   THR E  18     -15.868 -21.508   1.504  1.00 15.00      B    N  
ATOM   1577  CA  THR E  18     -14.686 -20.868   0.943  1.00 15.00      B    C  
ATOM   1578  CB  THR E  18     -13.642 -21.920   0.499  1.00 15.00      B    C  
ATOM   1579  OG1 THR E  18     -13.335 -22.786   1.605  1.00 15.00      B    O  
ATOM   1580  CG2 THR E  18     -12.363 -21.249   0.020  1.00 15.00      B    C  
ATOM   1581  C   THR E  18     -15.077 -19.994  -0.248  1.00 15.00      B    C  
ATOM   1582  O   THR E  18     -15.760 -20.454  -1.161  1.00 15.00      B    O  
ATOM   1583  N   VAL E  19     -14.668 -18.731  -0.219  1.00 15.00      B    N  
ATOM   1584  CA  VAL E  19     -14.979 -17.803  -1.304  1.00 15.00      B    C  
ATOM   1585  CB  VAL E  19     -15.349 -16.395  -0.787  1.00 15.00      B    C  
ATOM   1586  CG1 VAL E  19     -16.250 -15.687  -1.788  1.00 15.00      B    C  
ATOM   1587  CG2 VAL E  19     -16.018 -16.468   0.579  1.00 15.00      B    C  
ATOM   1588  C   VAL E  19     -13.796 -17.699  -2.263  1.00 15.00      B    C  
ATOM   1589  O   VAL E  19     -12.641 -17.644  -1.832  1.00 15.00      B    O  
ATOM   1590  N   THR E  20     -14.088 -17.666  -3.556  1.00 15.00      B    N  
ATOM   1591  CA  THR E  20     -13.055 -17.595  -4.576  1.00 15.00      B    C  
ATOM   1592  CB  THR E  20     -13.354 -18.596  -5.708  1.00 15.00      B    C  
ATOM   1593  OG1 THR E  20     -14.666 -19.151  -5.519  1.00 15.00      B    O  
ATOM   1594  CG2 THR E  20     -12.326 -19.715  -5.712  1.00 15.00      B    C  
ATOM   1595  C   THR E  20     -12.911 -16.195  -5.178  1.00 15.00      B    C  
ATOM   1596  O   THR E  20     -13.900 -15.551  -5.534  1.00 15.00      B    O  
ATOM   1597  N   CYS E  21     -11.668 -15.739  -5.286  1.00 15.00      B    N  
ATOM   1598  CA  CYS E  21     -11.358 -14.438  -5.867  1.00 15.00      B    C  
ATOM   1599  C   CYS E  21     -10.152 -14.589  -6.785  1.00 15.00      B    C  
ATOM   1600  O   CYS E  21      -9.110 -15.099  -6.362  1.00 15.00      B    O  
ATOM   1601  CB  CYS E  21     -11.061 -13.408  -4.774  1.00 15.00      B    C  
ATOM   1602  SG  CYS E  21     -10.704 -11.734  -5.400  1.00 15.00      B    S  
ATOM   1603  N   SER E  22     -10.292 -14.166  -8.036  1.00 15.00      B    N  
ATOM   1604  CA  SER E  22      -9.208 -14.292  -9.000  1.00 15.00      B    C  
ATOM   1605  CB  SER E  22      -9.471 -15.494  -9.913  1.00 15.00      B    C  
ATOM   1606  OG  SER E  22      -9.898 -16.621  -9.167  1.00 15.00      B    O  
ATOM   1607  C   SER E  22      -9.043 -13.040  -9.857  1.00 15.00      B    C  
ATOM   1608  O   SER E  22     -10.026 -12.432 -10.292  1.00 15.00      B    O  
ATOM   1609  N   GLN E  23      -7.790 -12.663 -10.088  1.00 15.00      B    N  
ATOM   1610  CA  GLN E  23      -7.462 -11.518 -10.925  1.00 15.00      B    C  
ATOM   1611  CB  GLN E  23      -7.348 -10.209 -10.127  1.00 15.00      B    C  
ATOM   1612  CG  GLN E  23      -6.470 -10.266  -8.885  1.00 15.00      B    C  
ATOM   1613  CD  GLN E  23      -4.993 -10.061  -9.172  1.00 15.00      B    C  
ATOM   1614  OE1 GLN E  23      -4.612  -9.437 -10.168  1.00 15.00      B    O  
ATOM   1615  NE2 GLN E  23      -4.151 -10.564  -8.285  1.00 15.00      B    N  
ATOM   1616  C   GLN E  23      -6.197 -11.807 -11.725  1.00 15.00      B    C  
ATOM   1617  O   GLN E  23      -5.225 -12.345 -11.196  1.00 15.00      B    O  
ATOM   1618  N   ASN E  24      -6.217 -11.463 -12.999  1.00 15.00      B    N  
ATOM   1619  CA  ASN E  24      -5.073 -11.709 -13.868  1.00 15.00      B    C  
ATOM   1620  CB  ASN E  24      -5.527 -12.426 -15.144  1.00 15.00      B    C  
ATOM   1621  CG  ASN E  24      -4.979 -13.837 -15.254  1.00 15.00      B    C  
ATOM   1622  OD1 ASN E  24      -5.440 -14.752 -14.573  1.00 15.00      B    O  
ATOM   1623  ND2 ASN E  24      -3.998 -14.029 -16.123  1.00 15.00      B    N  
ATOM   1624  C   ASN E  24      -4.362 -10.409 -14.216  1.00 15.00      B    C  
ATOM   1625  O   ASN E  24      -3.820 -10.258 -15.308  1.00 15.00      B    O  
ATOM   1626  N   MET E  25      -4.344  -9.479 -13.270  1.00 15.00      B    N  
ATOM   1627  CA  MET E  25      -3.710  -8.186 -13.489  1.00 15.00      B    C  
ATOM   1628  CB  MET E  25      -4.580  -7.055 -12.938  1.00 15.00      B    C  
ATOM   1629  CG  MET E  25      -6.002  -7.037 -13.468  1.00 15.00      B    C  
ATOM   1630  SD  MET E  25      -6.940  -5.619 -12.867  1.00 15.00      B    S  
ATOM   1631  CE  MET E  25      -6.559  -4.402 -14.126  1.00 15.00      B    C  
ATOM   1632  C   MET E  25      -2.323  -8.125 -12.859  1.00 15.00      B    C  
ATOM   1633  O   MET E  25      -1.729  -7.051 -12.768  1.00 15.00      B    O  
ATOM   1634  N   ASN E  26      -1.829  -9.280 -12.405  1.00 15.00      B    N  
ATOM   1635  CA  ASN E  26      -0.501  -9.380 -11.780  1.00 15.00      B    C  
ATOM   1636  CB  ASN E  26       0.606  -9.026 -12.787  1.00 15.00      B    C  
ATOM   1637  CG  ASN E  26       1.860  -9.870 -12.626  1.00 15.00      B    C  
ATOM   1638  OD1 ASN E  26       2.672  -9.647 -11.730  1.00 15.00      B    O  
ATOM   1639  ND2 ASN E  26       2.038 -10.841 -13.510  1.00 15.00      B    N  
ATOM   1640  C   ASN E  26      -0.399  -8.482 -10.549  1.00 15.00      B    C  
ATOM   1641  O   ASN E  26       0.686  -8.053 -10.165  1.00 15.00      B    O  
ATOM   1642  N   HIS E  27      -1.541  -8.219  -9.923  1.00 15.00      B    N  
ATOM   1643  CA  HIS E  27      -1.591  -7.359  -8.748  1.00 15.00      B    C  
ATOM   1644  CB  HIS E  27      -3.037  -6.974  -8.417  1.00 15.00      B    C  
ATOM   1645  CG  HIS E  27      -3.611  -5.909  -9.304  1.00 15.00      B    C  
ATOM   1646  ND1 HIS E  27      -4.953  -5.586  -9.322  1.00 15.00      B    N  
ATOM   1647  CD2 HIS E  27      -3.019  -5.081 -10.197  1.00 15.00      B    C  
ATOM   1648  CE1 HIS E  27      -5.159  -4.607 -10.183  1.00 15.00      B    C  
ATOM   1649  NE2 HIS E  27      -4.003  -4.284 -10.727  1.00 15.00      B    N1+
ATOM   1650  C   HIS E  27      -0.933  -8.019  -7.543  1.00 15.00      B    C  
ATOM   1651  O   HIS E  27      -1.409  -9.044  -7.049  1.00 15.00      B    O  
ATOM   1652  N   GLU E  28       0.181  -7.444  -7.083  1.00 15.00      B    N  
ATOM   1653  CA  GLU E  28       0.911  -8.030  -5.927  1.00 15.00      B    C  
ATOM   1654  CB  GLU E  28       2.192  -7.244  -5.649  1.00 15.00      B    C  
ATOM   1655  CG  GLU E  28       3.000  -6.951  -6.898  1.00 15.00      B    C  
ATOM   1656  CD  GLU E  28       2.988  -5.492  -7.320  1.00 15.00      B    C  
ATOM   1657  OE1 GLU E  28       4.078  -4.897  -7.410  1.00 15.00      B    O  
ATOM   1658  OE2 GLU E  28       1.888  -4.958  -7.556  1.00 15.00      B    O  
ATOM   1659  C   GLU E  28       0.000  -8.015  -4.700  1.00 15.00      B    C  
ATOM   1660  O   GLU E  28      -0.084  -9.052  -4.016  1.00 15.00      B    O  
ATOM   1661  N   TYR E  29      -0.662  -6.885  -4.445  1.00 15.00      B    N  
ATOM   1662  CA  TYR E  29      -1.505  -6.754  -3.266  1.00 15.00      B    C  
ATOM   1663  CB  TYR E  29      -1.432  -5.307  -2.767  1.00 15.00      B    C  
ATOM   1664  CG  TYR E  29      -1.948  -5.071  -1.364  1.00 15.00      B    C  
ATOM   1665  CD1 TYR E  29      -3.281  -4.758  -1.134  1.00 15.00      B    C  
ATOM   1666  CD2 TYR E  29      -1.094  -5.136  -0.271  1.00 15.00      B    C  
ATOM   1667  CE1 TYR E  29      -3.748  -4.513   0.142  1.00 15.00      B    C  
ATOM   1668  CE2 TYR E  29      -1.554  -4.899   1.010  1.00 15.00      B    C  
ATOM   1669  CZ  TYR E  29      -2.881  -4.585   1.211  1.00 15.00      B    C  
ATOM   1670  OH  TYR E  29      -3.343  -4.333   2.483  1.00 15.00      B    O  
ATOM   1671  C   TYR E  29      -2.958  -7.141  -3.541  1.00 15.00      B    C  
ATOM   1672  O   TYR E  29      -3.538  -6.762  -4.560  1.00 15.00      B    O  
ATOM   1673  N   MET E  30      -3.530  -7.900  -2.616  1.00 15.00      B    N  
ATOM   1674  CA  MET E  30      -4.921  -8.341  -2.695  1.00 15.00      B    C  
ATOM   1675  CB  MET E  30      -5.027  -9.746  -3.299  1.00 15.00      B    C  
ATOM   1676  CG  MET E  30      -4.752  -9.809  -4.793  1.00 15.00      B    C  
ATOM   1677  SD  MET E  30      -5.220 -11.388  -5.532  1.00 15.00      B    S  
ATOM   1678  CE  MET E  30      -7.009 -11.268  -5.485  1.00 15.00      B    C  
ATOM   1679  C   MET E  30      -5.501  -8.333  -1.286  1.00 15.00      B    C  
ATOM   1680  O   MET E  30      -4.773  -8.586  -0.328  1.00 15.00      B    O  
ATOM   1681  N   SER E  31      -6.786  -8.038  -1.142  1.00 15.00      B    N  
ATOM   1682  CA  SER E  31      -7.390  -7.993   0.183  1.00 15.00      B    C  
ATOM   1683  CB  SER E  31      -7.127  -6.627   0.830  1.00 15.00      B    C  
ATOM   1684  OG  SER E  31      -7.587  -6.587   2.172  1.00 15.00      B    O  
ATOM   1685  C   SER E  31      -8.890  -8.278   0.160  1.00 15.00      B    C  
ATOM   1686  O   SER E  31      -9.570  -8.041  -0.841  1.00 15.00      B    O  
ATOM   1687  N   TRP E  32      -9.386  -8.790   1.284  1.00 15.00      B    N  
ATOM   1688  CA  TRP E  32     -10.799  -9.097   1.454  1.00 15.00      B    C  
ATOM   1689  CB  TRP E  32     -10.985 -10.541   1.930  1.00 15.00      B    C  
ATOM   1690  CG  TRP E  32     -11.092 -11.540   0.820  1.00 15.00      B    C  
ATOM   1691  CD1 TRP E  32     -10.091 -12.316   0.315  1.00 15.00      B    C  
ATOM   1692  CD2 TRP E  32     -12.271 -11.874   0.077  1.00 15.00      B    C  
ATOM   1693  NE1 TRP E  32     -10.570 -13.110  -0.697  1.00 15.00      B    N  
ATOM   1694  CE2 TRP E  32     -11.906 -12.859  -0.863  1.00 15.00      B    C  
ATOM   1695  CE3 TRP E  32     -13.598 -11.438   0.116  1.00 15.00      B    C  
ATOM   1696  CZ2 TRP E  32     -12.821 -13.412  -1.755  1.00 15.00      B    C  
ATOM   1697  CZ3 TRP E  32     -14.502 -11.989  -0.771  1.00 15.00      B    C  
ATOM   1698  CH2 TRP E  32     -14.110 -12.965  -1.694  1.00 15.00      B    C  
ATOM   1699  C   TRP E  32     -11.418  -8.141   2.470  1.00 15.00      B    C  
ATOM   1700  O   TRP E  32     -10.805  -7.828   3.495  1.00 15.00      B    O  
ATOM   1701  N   TYR E  33     -12.619  -7.670   2.172  1.00 15.00      B    N  
ATOM   1702  CA  TYR E  33     -13.336  -6.746   3.042  1.00 15.00      B    C  
ATOM   1703  CB  TYR E  33     -13.369  -5.349   2.402  1.00 15.00      B    C  
ATOM   1704  CG  TYR E  33     -12.073  -4.566   2.430  1.00 15.00      B    C  
ATOM   1705  CD1 TYR E  33     -11.013  -4.890   1.591  1.00 15.00      B    C  
ATOM   1706  CD2 TYR E  33     -11.924  -3.481   3.281  1.00 15.00      B    C  
ATOM   1707  CE1 TYR E  33      -9.842  -4.155   1.603  1.00 15.00      B    C  
ATOM   1708  CE2 TYR E  33     -10.757  -2.744   3.303  1.00 15.00      B    C  
ATOM   1709  CZ  TYR E  33      -9.719  -3.084   2.463  1.00 15.00      B    C  
ATOM   1710  OH  TYR E  33      -8.561  -2.341   2.476  1.00 15.00      B    O  
ATOM   1711  C   TYR E  33     -14.780  -7.208   3.198  1.00 15.00      B    C  
ATOM   1712  O   TYR E  33     -15.271  -7.996   2.391  1.00 15.00      B    O  
ATOM   1713  N   ARG E  34     -15.451  -6.735   4.238  1.00 15.00      B    N  
ATOM   1714  CA  ARG E  34     -16.856  -7.062   4.456  1.00 15.00      B    C  
ATOM   1715  CB  ARG E  34     -17.069  -8.170   5.502  1.00 15.00      B    C  
ATOM   1716  CG  ARG E  34     -16.700  -7.807   6.932  1.00 15.00      B    C  
ATOM   1717  CD  ARG E  34     -17.105  -8.913   7.900  1.00 15.00      B    C  
ATOM   1718  NE  ARG E  34     -18.487  -8.768   8.368  1.00 15.00      B    N  
ATOM   1719  CZ  ARG E  34     -19.149  -9.697   9.067  1.00 15.00      B    C  
ATOM   1720  NH1 ARG E  34     -18.571 -10.853   9.377  1.00 15.00      B    N  
ATOM   1721  NH2 ARG E  34     -20.401  -9.471   9.448  1.00 15.00      B    N  
ATOM   1722  C   ARG E  34     -17.634  -5.798   4.796  1.00 15.00      B    C  
ATOM   1723  O   ARG E  34     -17.199  -4.996   5.627  1.00 15.00      B    O  
ATOM   1724  N   GLN E  35     -18.758  -5.606   4.124  1.00 15.00      B    N  
ATOM   1725  CA  GLN E  35     -19.584  -4.430   4.337  1.00 15.00      B    C  
ATOM   1726  CB  GLN E  35     -20.002  -3.815   3.005  1.00 15.00      B    C  
ATOM   1727  CG  GLN E  35     -20.590  -2.421   3.132  1.00 15.00      B    C  
ATOM   1728  CD  GLN E  35     -20.700  -1.722   1.798  1.00 15.00      B    C  
ATOM   1729  OE1 GLN E  35     -20.925  -2.355   0.770  1.00 15.00      B    O  
ATOM   1730  NE2 GLN E  35     -20.531  -0.410   1.802  1.00 15.00      B    N  
ATOM   1731  C   GLN E  35     -20.809  -4.752   5.172  1.00 15.00      B    C  
ATOM   1732  O   GLN E  35     -21.683  -5.511   4.751  1.00 15.00      B    O  
ATOM   1733  N   ASP E  36     -20.868  -4.156   6.349  1.00 15.00      B    N  
ATOM   1734  CA  ASP E  36     -21.979  -4.368   7.260  1.00 15.00      B    C  
ATOM   1735  CB  ASP E  36     -21.469  -4.806   8.637  1.00 15.00      B    C  
ATOM   1736  CG  ASP E  36     -20.753  -6.143   8.623  1.00 15.00      B    C  
ATOM   1737  OD1 ASP E  36     -21.431  -7.189   8.632  1.00 15.00      B    O  
ATOM   1738  OD2 ASP E  36     -19.501  -6.159   8.626  1.00 15.00      B    O  
ATOM   1739  C   ASP E  36     -22.791  -3.087   7.399  1.00 15.00      B    C  
ATOM   1740  O   ASP E  36     -22.227  -1.989   7.418  1.00 15.00      B    O  
ATOM   1741  N   PRO E  37     -24.125  -3.207   7.489  1.00 15.00      B    N  
ATOM   1742  CA  PRO E  37     -25.021  -2.053   7.632  1.00 15.00      B    C  
ATOM   1743  CB  PRO E  37     -26.421  -2.682   7.683  1.00 15.00      B    C  
ATOM   1744  CG  PRO E  37     -26.254  -4.040   7.090  1.00 15.00      B    C  
ATOM   1745  CD  PRO E  37     -24.867  -4.478   7.456  1.00 15.00      B    C  
ATOM   1746  C   PRO E  37     -24.744  -1.275   8.917  1.00 15.00      B    C  
ATOM   1747  O   PRO E  37     -25.017  -1.754  10.016  1.00 15.00      B    O  
ATOM   1748  N   GLY E  38     -24.179  -0.084   8.768  1.00 15.00      B    N  
ATOM   1749  CA  GLY E  38     -23.871   0.745   9.918  1.00 15.00      B    C  
ATOM   1750  C   GLY E  38     -22.402   0.687  10.284  1.00 15.00      B    C  
ATOM   1751  O   GLY E  38     -21.816   1.687  10.699  1.00 15.00      B    O  
ATOM   1752  N   LEU E  39     -21.808  -0.488  10.124  1.00 15.00      B    N  
ATOM   1753  CA  LEU E  39     -20.400  -0.685  10.440  1.00 15.00      B    C  
ATOM   1754  CB  LEU E  39     -20.113  -2.164  10.716  1.00 15.00      B    C  
ATOM   1755  CG  LEU E  39     -20.851  -2.776  11.911  1.00 15.00      B    C  
ATOM   1756  CD1 LEU E  39     -20.697  -4.288  11.930  1.00 15.00      B    C  
ATOM   1757  CD2 LEU E  39     -20.352  -2.176  13.217  1.00 15.00      B    C  
ATOM   1758  C   LEU E  39     -19.509  -0.162   9.317  1.00 15.00      B    C  
ATOM   1759  O   LEU E  39     -18.516   0.518   9.569  1.00 15.00      B    O  
ATOM   1760  N   GLY E  40     -19.872  -0.478   8.080  1.00 15.00      B    N  
ATOM   1761  CA  GLY E  40     -19.097  -0.024   6.941  1.00 15.00      B    C  
ATOM   1762  C   GLY E  40     -18.270  -1.134   6.327  1.00 15.00      B    C  
ATOM   1763  O   GLY E  40     -18.589  -2.313   6.488  1.00 15.00      B    O  
ATOM   1764  N   LEU E  41     -17.210  -0.756   5.624  1.00 15.00      B    N  
ATOM   1765  CA  LEU E  41     -16.327  -1.717   4.976  1.00 15.00      B    C  
ATOM   1766  CB  LEU E  41     -15.874  -1.194   3.610  1.00 15.00      B    C  
ATOM   1767  CG  LEU E  41     -16.756  -1.565   2.417  1.00 15.00      B    C  
ATOM   1768  CD1 LEU E  41     -16.405  -0.709   1.211  1.00 15.00      B    C  
ATOM   1769  CD2 LEU E  41     -16.601  -3.040   2.083  1.00 15.00      B    C  
ATOM   1770  C   LEU E  41     -15.115  -2.001   5.853  1.00 15.00      B    C  
ATOM   1771  O   LEU E  41     -14.218  -1.170   5.982  1.00 15.00      B    O  
ATOM   1772  N   ARG E  42     -15.091  -3.178   6.453  1.00 15.00      B    N  
ATOM   1773  CA  ARG E  42     -13.995  -3.559   7.329  1.00 15.00      B    C  
ATOM   1774  CB  ARG E  42     -14.541  -4.132   8.637  1.00 15.00      B    C  
ATOM   1775  CG  ARG E  42     -15.438  -3.169   9.401  1.00 15.00      B    C  
ATOM   1776  CD  ARG E  42     -16.003  -3.806  10.660  1.00 15.00      B    C  
ATOM   1777  NE  ARG E  42     -17.001  -4.836  10.365  1.00 15.00      B    N  
ATOM   1778  CZ  ARG E  42     -17.376  -5.782  11.226  1.00 15.00      B    C  
ATOM   1779  NH1 ARG E  42     -16.840  -5.831  12.442  1.00 15.00      B    N  
ATOM   1780  NH2 ARG E  42     -18.299  -6.665  10.876  1.00 15.00      B    N  
ATOM   1781  C   ARG E  42     -13.064  -4.558   6.649  1.00 15.00      B    C  
ATOM   1782  O   ARG E  42     -13.520  -5.511   6.015  1.00 15.00      B    O  
ATOM   1783  N   GLN E  43     -11.758  -4.302   6.786  1.00 15.00      B    N  
ATOM   1784  CA  GLN E  43     -10.740  -5.184   6.158  1.00 15.00      B    C  
ATOM   1785  CB  GLN E  43      -9.390  -4.466   6.090  1.00 15.00      B    C  
ATOM   1786  CG  GLN E  43      -8.368  -5.169   5.208  1.00 15.00      B    C  
ATOM   1787  CD  GLN E  43      -7.214  -4.264   4.852  1.00 15.00      B    C  
ATOM   1788  OE1 GLN E  43      -7.161  -3.105   5.257  1.00 15.00      B    O  
ATOM   1789  NE2 GLN E  43      -6.277  -4.791   4.081  1.00 15.00      B    N  
ATOM   1790  C   GLN E  43     -10.647  -6.484   6.955  1.00 15.00      B    C  
ATOM   1791  O   GLN E  43     -10.520  -6.412   8.193  1.00 15.00      B    O  
ATOM   1792  N   ILE E  44     -10.715  -7.620   6.266  1.00 15.00      B    N  
ATOM   1793  CA  ILE E  44     -10.647  -8.926   6.910  1.00 15.00      B    C  
ATOM   1794  CB  ILE E  44     -11.597  -9.928   6.226  1.00 15.00      B    C  
ATOM   1795  CG1 ILE E  44     -13.029  -9.394   6.238  1.00 15.00      B    C  
ATOM   1796  CG2 ILE E  44     -11.527 -11.286   6.906  1.00 15.00      B    C  
ATOM   1797  CD1 ILE E  44     -13.973 -10.173   5.354  1.00 15.00      B    C  
ATOM   1798  C   ILE E  44      -9.227  -9.482   6.878  1.00 15.00      B    C  
ATOM   1799  O   ILE E  44      -8.600  -9.677   7.919  1.00 15.00      B    O  
ATOM   1800  N   TYR E  45      -8.731  -9.732   5.678  1.00 15.00      B    N  
ATOM   1801  CA  TYR E  45      -7.391 -10.267   5.487  1.00 15.00      B    C  
ATOM   1802  CB  TYR E  45      -7.443 -11.790   5.334  1.00 15.00      B    C  
ATOM   1803  CG  TYR E  45      -7.280 -12.569   6.619  1.00 15.00      B    C  
ATOM   1804  CD1 TYR E  45      -6.023 -12.795   7.166  1.00 15.00      B    C  
ATOM   1805  CD2 TYR E  45      -8.381 -13.090   7.278  1.00 15.00      B    C  
ATOM   1806  CE1 TYR E  45      -5.870 -13.518   8.333  1.00 15.00      B    C  
ATOM   1807  CE2 TYR E  45      -8.237 -13.810   8.445  1.00 15.00      B    C  
ATOM   1808  CZ  TYR E  45      -6.982 -14.023   8.969  1.00 15.00      B    C  
ATOM   1809  OH  TYR E  45      -6.843 -14.742  10.136  1.00 15.00      B    O  
ATOM   1810  C   TYR E  45      -6.793  -9.677   4.225  1.00 15.00      B    C  
ATOM   1811  O   TYR E  45      -7.519  -9.389   3.273  1.00 15.00      B    O  
ATOM   1812  N   TYR E  46      -5.484  -9.497   4.214  1.00 15.00      B    N  
ATOM   1813  CA  TYR E  46      -4.813  -8.953   3.045  1.00 15.00      B    C  
ATOM   1814  CB  TYR E  46      -4.548  -7.450   3.167  1.00 15.00      B    C  
ATOM   1815  CG  TYR E  46      -3.688  -7.021   4.334  1.00 15.00      B    C  
ATOM   1816  CD1 TYR E  46      -4.238  -6.826   5.593  1.00 15.00      B    C  
ATOM   1817  CD2 TYR E  46      -2.330  -6.778   4.168  1.00 15.00      B    C  
ATOM   1818  CE1 TYR E  46      -3.461  -6.401   6.651  1.00 15.00      B    C  
ATOM   1819  CE2 TYR E  46      -1.545  -6.359   5.222  1.00 15.00      B    C  
ATOM   1820  CZ  TYR E  46      -2.116  -6.169   6.462  1.00 15.00      B    C  
ATOM   1821  OH  TYR E  46      -1.344  -5.734   7.511  1.00 15.00      B    O  
ATOM   1822  C   TYR E  46      -3.546  -9.725   2.721  1.00 15.00      B    C  
ATOM   1823  O   TYR E  46      -3.001 -10.428   3.569  1.00 15.00      B    O  
ATOM   1824  N   SER E  47      -3.096  -9.618   1.468  1.00 15.00      B    N  
ATOM   1825  CA  SER E  47      -1.904 -10.392   1.033  1.00 15.00      B    C  
ATOM   1826  CB  SER E  47      -2.307 -11.528   0.130  1.00 15.00      B    C  
ATOM   1827  OG  SER E  47      -1.177 -12.305  -0.235  1.00 15.00      B    O  
ATOM   1828  C   SER E  47      -0.898  -9.468   0.342  1.00 15.00      B    C  
ATOM   1829  O   SER E  47      -1.202  -8.991  -0.769  1.00 15.00      B    O  
ATOM   1830  N   MET E  48       0.253  -9.231   0.978  1.00 15.00      B    N  
ATOM   1831  CA  MET E  48       1.312  -8.400   0.347  1.00 15.00      B    C  
ATOM   1832  CB  MET E  48       2.512  -8.242   1.286  1.00 15.00      B    C  
ATOM   1833  CG  MET E  48       2.122  -7.864   2.701  1.00 15.00      B    C  
ATOM   1834  SD  MET E  48       1.037  -6.415   2.760  1.00 15.00      B    S  
ATOM   1835  CE  MET E  48       2.084  -5.186   1.982  1.00 15.00      B    C  
ATOM   1836  C   MET E  48       1.763  -9.092  -0.942  1.00 15.00      B    C  
ATOM   1837  O   MET E  48       1.976  -8.384  -1.947  1.00 15.00      B    O  
ATOM   1838  N   ASN E  49       1.894 -10.422  -0.909  1.00 15.00      B    N  
ATOM   1839  CA  ASN E  49       2.294 -11.189  -2.120  1.00 15.00      B    C  
ATOM   1840  CB  ASN E  49       3.771 -10.988  -2.465  1.00 15.00      B    C  
ATOM   1841  CG  ASN E  49       4.053 -11.165  -3.942  1.00 15.00      B    C  
ATOM   1842  OD1 ASN E  49       3.652 -10.337  -4.757  1.00 15.00      B    O  
ATOM   1843  ND2 ASN E  49       4.739 -12.238  -4.297  1.00 15.00      B    N  
ATOM   1844  C   ASN E  49       1.961 -12.671  -1.919  1.00 15.00      B    C  
ATOM   1845  O   ASN E  49       1.046 -12.965  -1.126  1.00 15.00      B    O  
ATOM   1846  N   VAL E  50       2.684 -13.565  -2.600  1.00 15.00      B    N  
ATOM   1847  CA  VAL E  50       2.382 -15.027  -2.529  1.00 15.00      B    C  
ATOM   1848  CB  VAL E  50       3.325 -15.832  -3.445  1.00 15.00      B    C  
ATOM   1849  CG1 VAL E  50       3.287 -17.321  -3.135  1.00 15.00      B    C  
ATOM   1850  CG2 VAL E  50       3.030 -15.579  -4.915  1.00 15.00      B    C  
ATOM   1851  C   VAL E  50       2.467 -15.511  -1.077  1.00 15.00      B    C  
ATOM   1852  O   VAL E  50       3.551 -15.381  -0.478  1.00 15.00      B    O  
ATOM   1853  N   GLU E  51       1.375 -16.075  -0.551  1.00 15.00      B    N  
ATOM   1854  CA  GLU E  51       1.358 -16.621   0.835  1.00 15.00      B    C  
ATOM   1855  CB  GLU E  51       2.154 -17.926   0.900  1.00 15.00      B    C  
ATOM   1856  CG  GLU E  51       1.494 -19.058   0.134  1.00 15.00      B    C  
ATOM   1857  CD  GLU E  51       0.079 -19.375   0.590  1.00 15.00      B    C  
ATOM   1858  OE1 GLU E  51      -0.249 -19.073   1.754  1.00 15.00      B    O  
ATOM   1859  OE2 GLU E  51      -0.695 -19.914  -0.223  1.00 15.00      B    O  
ATOM   1860  C   GLU E  51       1.884 -15.569   1.818  1.00 15.00      B    C  
ATOM   1861  O   GLU E  51       2.250 -15.951   2.946  1.00 15.00      B    O  
ATOM   1862  N   VAL E  52       1.915 -14.300   1.404  1.00 15.00      B    N  
ATOM   1863  CA  VAL E  52       2.338 -13.201   2.320  1.00 15.00      B    C  
ATOM   1864  CB  VAL E  52       3.247 -12.183   1.606  1.00 15.00      B    C  
ATOM   1865  CG1 VAL E  52       3.899 -11.224   2.590  1.00 15.00      B    C  
ATOM   1866  CG2 VAL E  52       4.305 -12.870   0.757  1.00 15.00      B    C  
ATOM   1867  C   VAL E  52       1.061 -12.544   2.842  1.00 15.00      B    C  
ATOM   1868  O   VAL E  52       0.791 -11.391   2.452  1.00 15.00      B    O  
ATOM   1869  N   THR E  53       0.298 -13.253   3.681  1.00 15.00      B    N  
ATOM   1870  CA  THR E  53      -0.976 -12.712   4.115  1.00 15.00      B    C  
ATOM   1871  CB  THR E  53      -2.081 -13.776   3.999  1.00 15.00      B    C  
ATOM   1872  OG1 THR E  53      -1.592 -15.021   4.511  1.00 15.00      B    O  
ATOM   1873  CG2 THR E  53      -2.488 -13.964   2.547  1.00 15.00      B    C  
ATOM   1874  C   THR E  53      -0.905 -12.229   5.557  1.00 15.00      B    C  
ATOM   1875  O   THR E  53      -0.155 -12.778   6.364  1.00 15.00      B    O  
ATOM   1876  N   ASP E  54      -1.687 -11.208   5.867  1.00 15.00      B    N  
ATOM   1877  CA  ASP E  54      -1.733 -10.651   7.210  1.00 15.00      B    C  
ATOM   1878  CB  ASP E  54      -0.898  -9.372   7.308  1.00 15.00      B    C  
ATOM   1879  CG  ASP E  54      -0.714  -8.901   8.740  1.00 15.00      B    C  
ATOM   1880  OD1 ASP E  54      -0.854  -9.730   9.665  1.00 15.00      B    O  
ATOM   1881  OD2 ASP E  54      -0.438  -7.701   8.938  1.00 15.00      B    O  
ATOM   1882  C   ASP E  54      -3.182 -10.394   7.613  1.00 15.00      B    C  
ATOM   1883  O   ASP E  54      -4.082 -10.410   6.765  1.00 15.00      B    O  
ATOM   1884  N   LYS E  55      -3.400 -10.147   8.893  1.00 15.00      B    N  
ATOM   1885  CA  LYS E  55      -4.735  -9.922   9.421  1.00 15.00      B    C  
ATOM   1886  CB  LYS E  55      -4.798 -10.346  10.888  1.00 15.00      B    C  
ATOM   1887  CG  LYS E  55      -4.480 -11.813  11.116  1.00 15.00      B    C  
ATOM   1888  CD  LYS E  55      -4.674 -12.202  12.569  1.00 15.00      B    C  
ATOM   1889  CE  LYS E  55      -4.623 -13.710  12.740  1.00 15.00      B    C  
ATOM   1890  NZ  LYS E  55      -4.853 -14.112  14.153  1.00 15.00      B    N1+
ATOM   1891  C   LYS E  55      -5.180  -8.473   9.279  1.00 15.00      B    C  
ATOM   1892  O   LYS E  55      -4.393  -7.545   9.453  1.00 15.00      B    O  
ATOM   1893  N   GLY E  56      -6.454  -8.292   8.961  1.00 15.00      B    N  
ATOM   1894  CA  GLY E  56      -7.001  -6.966   8.811  1.00 15.00      B    C  
ATOM   1895  C   GLY E  56      -7.541  -6.425  10.119  1.00 15.00      B    C  
ATOM   1896  O   GLY E  56      -6.853  -6.447  11.138  1.00 15.00      B    O  
ATOM   1897  N   ASP E  57      -8.778  -5.959  10.098  1.00 15.00      B    N  
ATOM   1898  CA  ASP E  57      -9.404  -5.391  11.285  1.00 15.00      B    C  
ATOM   1899  CB  ASP E  57     -10.010  -4.020  10.970  1.00 15.00      B    C  
ATOM   1900  CG  ASP E  57      -8.952  -2.978  10.657  1.00 15.00      B    C  
ATOM   1901  OD1 ASP E  57      -8.277  -2.512  11.594  1.00 15.00      B    O  
ATOM   1902  OD2 ASP E  57      -8.776  -2.635   9.469  1.00 15.00      B    O  
ATOM   1903  C   ASP E  57     -10.460  -6.325  11.869  1.00 15.00      B    C  
ATOM   1904  O   ASP E  57     -10.977  -6.082  12.957  1.00 15.00      B    O  
ATOM   1905  N   VAL E  58     -10.782  -7.387  11.133  1.00 15.00      B    N  
ATOM   1906  CA  VAL E  58     -11.771  -8.377  11.579  1.00 15.00      B    C  
ATOM   1907  CB  VAL E  58     -13.231  -7.959  11.273  1.00 15.00      B    C  
ATOM   1908  CG1 VAL E  58     -13.814  -7.139  12.414  1.00 15.00      B    C  
ATOM   1909  CG2 VAL E  58     -13.326  -7.203   9.955  1.00 15.00      B    C  
ATOM   1910  C   VAL E  58     -11.500  -9.744  10.944  1.00 15.00      B    C  
ATOM   1911  O   VAL E  58     -12.257 -10.203  10.089  1.00 15.00      B    O  
ATOM   1912  N   PRO E  59     -10.406 -10.404  11.347  1.00 15.00      B    N  
ATOM   1913  CA  PRO E  59     -10.021 -11.708  10.820  1.00 15.00      B    C  
ATOM   1914  CB  PRO E  59      -8.499 -11.615  10.897  1.00 15.00      B    C  
ATOM   1915  CG  PRO E  59      -8.233 -10.810  12.128  1.00 15.00      B    C  
ATOM   1916  CD  PRO E  59      -9.433  -9.924  12.347  1.00 15.00      B    C  
ATOM   1917  C   PRO E  59     -10.510 -12.866  11.692  1.00 15.00      B    C  
ATOM   1918  O   PRO E  59     -10.124 -14.021  11.486  1.00 15.00      B    O  
ATOM   1919  N   GLU E  60     -11.364 -12.551  12.653  1.00 15.00      B    N  
ATOM   1920  CA  GLU E  60     -11.895 -13.543  13.577  1.00 15.00      B    C  
ATOM   1921  CB  GLU E  60     -12.639 -12.867  14.733  1.00 15.00      B    C  
ATOM   1922  CG  GLU E  60     -11.730 -12.392  15.861  1.00 15.00      B    C  
ATOM   1923  CD  GLU E  60     -10.538 -11.593  15.366  1.00 15.00      B    C  
ATOM   1924  OE1 GLU E  60     -10.680 -10.373  15.170  1.00 15.00      B    O  
ATOM   1925  OE2 GLU E  60      -9.461 -12.195  15.161  1.00 15.00      B    O  
ATOM   1926  C   GLU E  60     -12.769 -14.590  12.890  1.00 15.00      B    C  
ATOM   1927  O   GLU E  60     -13.900 -14.316  12.485  1.00 15.00      B    O  
ATOM   1928  N   GLY E  61     -12.220 -15.793  12.753  1.00 15.00      B    N  
ATOM   1929  CA  GLY E  61     -12.947 -16.883  12.133  1.00 15.00      B    C  
ATOM   1930  C   GLY E  61     -12.651 -17.020  10.654  1.00 15.00      B    C  
ATOM   1931  O   GLY E  61     -13.278 -17.822   9.961  1.00 15.00      B    O  
ATOM   1932  N   TYR E  62     -11.687 -16.251  10.170  1.00 15.00      B    N  
ATOM   1933  CA  TYR E  62     -11.325 -16.286   8.763  1.00 15.00      B    C  
ATOM   1934  CB  TYR E  62     -11.462 -14.890   8.147  1.00 15.00      B    C  
ATOM   1935  CG  TYR E  62     -12.841 -14.274   8.237  1.00 15.00      B    C  
ATOM   1936  CD1 TYR E  62     -13.791 -14.508   7.254  1.00 15.00      B    C  
ATOM   1937  CD2 TYR E  62     -13.183 -13.437   9.293  1.00 15.00      B    C  
ATOM   1938  CE1 TYR E  62     -15.041 -13.927   7.318  1.00 15.00      B    C  
ATOM   1939  CE2 TYR E  62     -14.434 -12.855   9.368  1.00 15.00      B    C  
ATOM   1940  CZ  TYR E  62     -15.358 -13.102   8.376  1.00 15.00      B    C  
ATOM   1941  OH  TYR E  62     -16.603 -12.518   8.437  1.00 15.00      B    O  
ATOM   1942  C   TYR E  62      -9.892 -16.773   8.566  1.00 15.00      B    C  
ATOM   1943  O   TYR E  62      -9.056 -16.665   9.467  1.00 15.00      B    O  
ATOM   1944  N   LYS E  63      -9.627 -17.321   7.386  1.00 15.00      B    N  
ATOM   1945  CA  LYS E  63      -8.300 -17.799   7.017  1.00 15.00      B    C  
ATOM   1946  CB  LYS E  63      -8.114 -19.276   7.374  1.00 15.00      B    C  
ATOM   1947  CG  LYS E  63      -7.812 -19.536   8.842  1.00 15.00      B    C  
ATOM   1948  CD  LYS E  63      -7.131 -20.881   9.041  1.00 15.00      B    C  
ATOM   1949  CE  LYS E  63      -7.950 -22.014   8.449  1.00 15.00      B    C  
ATOM   1950  NZ  LYS E  63      -9.302 -22.094   9.057  1.00 15.00      B    N1+
ATOM   1951  C   LYS E  63      -8.108 -17.603   5.521  1.00 15.00      B    C  
ATOM   1952  O   LYS E  63      -9.065 -17.701   4.756  1.00 15.00      B    O  
ATOM   1953  N   VAL E  64      -6.885 -17.325   5.101  1.00 15.00      B    N  
ATOM   1954  CA  VAL E  64      -6.603 -17.106   3.688  1.00 15.00      B    C  
ATOM   1955  CB  VAL E  64      -6.483 -15.604   3.346  1.00 15.00      B    C  
ATOM   1956  CG1 VAL E  64      -7.847 -14.933   3.329  1.00 15.00      B    C  
ATOM   1957  CG2 VAL E  64      -5.545 -14.902   4.315  1.00 15.00      B    C  
ATOM   1958  C   VAL E  64      -5.314 -17.796   3.273  1.00 15.00      B    C  
ATOM   1959  O   VAL E  64      -4.670 -18.469   4.076  1.00 15.00      B    O  
ATOM   1960  N   SER E  65      -4.961 -17.623   2.008  1.00 15.00      B    N  
ATOM   1961  CA  SER E  65      -3.750 -18.196   1.439  1.00 15.00      B    C  
ATOM   1962  CB  SER E  65      -3.925 -19.702   1.223  1.00 15.00      B    C  
ATOM   1963  OG  SER E  65      -5.298 -20.052   1.179  1.00 15.00      B    O  
ATOM   1964  C   SER E  65      -3.459 -17.497   0.117  1.00 15.00      B    C  
ATOM   1965  O   SER E  65      -4.352 -16.865  -0.454  1.00 15.00      B    O  
ATOM   1966  N   ARG E  66      -2.233 -17.596  -0.372  1.00 15.00      B    N  
ATOM   1967  CA  ARG E  66      -1.874 -16.943  -1.622  1.00 15.00      B    C  
ATOM   1968  CB  ARG E  66      -1.459 -15.492  -1.357  1.00 15.00      B    C  
ATOM   1969  CG  ARG E  66      -1.289 -14.655  -2.612  1.00 15.00      B    C  
ATOM   1970  CD  ARG E  66      -2.535 -13.842  -2.905  1.00 15.00      B    C  
ATOM   1971  NE  ARG E  66      -2.430 -13.138  -4.179  1.00 15.00      B    N  
ATOM   1972  CZ  ARG E  66      -1.809 -11.967  -4.337  1.00 15.00      B    C  
ATOM   1973  NH1 ARG E  66      -1.240 -11.364  -3.297  1.00 15.00      B    N  
ATOM   1974  NH2 ARG E  66      -1.750 -11.404  -5.539  1.00 15.00      B    N  
ATOM   1975  C   ARG E  66      -0.754 -17.685  -2.347  1.00 15.00      B    C  
ATOM   1976  O   ARG E  66       0.344 -17.158  -2.514  1.00 15.00      B    O  
ATOM   1977  N   LYS E  67      -1.030 -18.902  -2.781  1.00 15.00      B    N  
ATOM   1978  CA  LYS E  67      -0.032 -19.685  -3.497  1.00 15.00      B    C  
ATOM   1979  CB  LYS E  67      -0.455 -21.148  -3.592  1.00 15.00      B    C  
ATOM   1980  CG  LYS E  67      -0.036 -21.966  -2.386  1.00 15.00      B    C  
ATOM   1981  CD  LYS E  67      -1.143 -22.892  -1.926  1.00 15.00      B    C  
ATOM   1982  CE  LYS E  67      -0.807 -23.516  -0.582  1.00 15.00      B    C  
ATOM   1983  NZ  LYS E  67      -0.766 -22.505   0.511  1.00 15.00      B    N1+
ATOM   1984  C   LYS E  67       0.211 -19.101  -4.879  1.00 15.00      B    C  
ATOM   1985  O   LYS E  67       1.317 -19.163  -5.416  1.00 15.00      B    O  
ATOM   1986  N   GLU E  68      -0.834 -18.529  -5.449  1.00 15.00      B    N  
ATOM   1987  CA  GLU E  68      -0.748 -17.919  -6.754  1.00 15.00      B    C  
ATOM   1988  CB  GLU E  68      -1.830 -18.482  -7.682  1.00 15.00      B    C  
ATOM   1989  CG  GLU E  68      -2.196 -19.934  -7.413  1.00 15.00      B    C  
ATOM   1990  CD  GLU E  68      -3.397 -20.072  -6.498  1.00 15.00      B    C  
ATOM   1991  OE1 GLU E  68      -4.422 -20.616  -6.954  1.00 15.00      B    O  
ATOM   1992  OE2 GLU E  68      -3.321 -19.620  -5.335  1.00 15.00      B    O  
ATOM   1993  C   GLU E  68      -0.913 -16.412  -6.638  1.00 15.00      B    C  
ATOM   1994  O   GLU E  68      -1.751 -15.926  -5.882  1.00 15.00      B    O  
ATOM   1995  N   LYS E  69      -0.103 -15.655  -7.383  1.00 15.00      B    N  
ATOM   1996  CA  LYS E  69      -0.208 -14.169  -7.348  1.00 15.00      B    C  
ATOM   1997  CB  LYS E  69       1.048 -13.530  -7.945  1.00 15.00      B    C  
ATOM   1998  CG  LYS E  69       1.881 -12.718  -6.963  1.00 15.00      B    C  
ATOM   1999  CD  LYS E  69       1.464 -11.268  -6.904  1.00 15.00      B    C  
ATOM   2000  CE  LYS E  69       1.159 -10.695  -8.271  1.00 15.00      B    C  
ATOM   2001  NZ  LYS E  69       2.188  -9.717  -8.696  1.00 15.00      B    N1+
ATOM   2002  C   LYS E  69      -1.476 -13.741  -8.092  1.00 15.00      B    C  
ATOM   2003  O   LYS E  69      -1.657 -12.524  -8.294  1.00 15.00      B    O  
ATOM   2004  N   ARG E  70      -2.320 -14.703  -8.472  1.00 15.00      B    N  
ATOM   2005  CA  ARG E  70      -3.553 -14.420  -9.199  1.00 15.00      B    C  
ATOM   2006  CB  ARG E  70      -3.590 -15.235 -10.498  1.00 15.00      B    C  
ATOM   2007  CG  ARG E  70      -2.251 -15.385 -11.203  1.00 15.00      B    C  
ATOM   2008  CD  ARG E  70      -2.242 -16.607 -12.111  1.00 15.00      B    C  
ATOM   2009  NE  ARG E  70      -2.364 -17.861 -11.357  1.00 15.00      B    N  
ATOM   2010  CZ  ARG E  70      -2.810 -19.009 -11.878  1.00 15.00      B    C  
ATOM   2011  NH1 ARG E  70      -3.177 -19.064 -13.157  1.00 15.00      B    N  
ATOM   2012  NH2 ARG E  70      -2.892 -20.101 -11.118  1.00 15.00      B    N  
ATOM   2013  C   ARG E  70      -4.787 -14.778  -8.375  1.00 15.00      B    C  
ATOM   2014  O   ARG E  70      -5.868 -14.235  -8.600  1.00 15.00      B    O  
ATOM   2015  N   ASN E  71      -4.626 -15.687  -7.418  1.00 15.00      B    N  
ATOM   2016  CA  ASN E  71      -5.750 -16.134  -6.601  1.00 15.00      B    C  
ATOM   2017  CB  ASN E  71      -5.871 -17.663  -6.627  1.00 15.00      B    C  
ATOM   2018  CG  ASN E  71      -6.696 -18.189  -7.785  1.00 15.00      B    C  
ATOM   2019  OD1 ASN E  71      -7.519 -17.477  -8.353  1.00 15.00      B    O  
ATOM   2020  ND2 ASN E  71      -6.492 -19.449  -8.135  1.00 15.00      B    N  
ATOM   2021  C   ASN E  71      -5.631 -15.671  -5.158  1.00 15.00      B    C  
ATOM   2022  O   ASN E  71      -4.534 -15.398  -4.668  1.00 15.00      B    O  
ATOM   2023  N   PHE E  72      -6.775 -15.578  -4.495  1.00 15.00      B    N  
ATOM   2024  CA  PHE E  72      -6.844 -15.177  -3.095  1.00 15.00      B    C  
ATOM   2025  CB  PHE E  72      -6.666 -13.661  -2.953  1.00 15.00      B    C  
ATOM   2026  CG  PHE E  72      -6.415 -13.195  -1.546  1.00 15.00      B    C  
ATOM   2027  CD1 PHE E  72      -5.659 -13.956  -0.671  1.00 15.00      B    C  
ATOM   2028  CD2 PHE E  72      -6.933 -11.991  -1.102  1.00 15.00      B    C  
ATOM   2029  CE1 PHE E  72      -5.425 -13.526   0.620  1.00 15.00      B    C  
ATOM   2030  CE2 PHE E  72      -6.704 -11.554   0.188  1.00 15.00      B    C  
ATOM   2031  CZ  PHE E  72      -5.949 -12.323   1.051  1.00 15.00      B    C  
ATOM   2032  C   PHE E  72      -8.184 -15.621  -2.507  1.00 15.00      B    C  
ATOM   2033  O   PHE E  72      -9.150 -14.854  -2.476  1.00 15.00      B    O  
ATOM   2034  N   PRO E  73      -8.267 -16.881  -2.058  1.00 15.00      B    N  
ATOM   2035  CA  PRO E  73      -9.491 -17.440  -1.493  1.00 15.00      B    C  
ATOM   2036  CB  PRO E  73      -9.308 -18.937  -1.734  1.00 15.00      B    C  
ATOM   2037  CG  PRO E  73      -7.833 -19.155  -1.645  1.00 15.00      B    C  
ATOM   2038  CD  PRO E  73      -7.170 -17.869  -2.073  1.00 15.00      B    C  
ATOM   2039  C   PRO E  73      -9.651 -17.160   0.001  1.00 15.00      B    C  
ATOM   2040  O   PRO E  73      -8.670 -17.057   0.741  1.00 15.00      B    O  
ATOM   2041  N   LEU E  74     -10.900 -17.039   0.430  1.00 15.00      B    N  
ATOM   2042  CA  LEU E  74     -11.220 -16.795   1.830  1.00 15.00      B    C  
ATOM   2043  CB  LEU E  74     -12.179 -15.607   1.964  1.00 15.00      B    C  
ATOM   2044  CG  LEU E  74     -12.566 -15.203   3.390  1.00 15.00      B    C  
ATOM   2045  CD1 LEU E  74     -11.384 -14.581   4.117  1.00 15.00      B    C  
ATOM   2046  CD2 LEU E  74     -13.751 -14.251   3.372  1.00 15.00      B    C  
ATOM   2047  C   LEU E  74     -11.849 -18.053   2.416  1.00 15.00      B    C  
ATOM   2048  O   LEU E  74     -12.999 -18.381   2.116  1.00 15.00      B    O  
ATOM   2049  N   ILE E  75     -11.089 -18.757   3.239  1.00 15.00      B    N  
ATOM   2050  CA  ILE E  75     -11.551 -20.002   3.834  1.00 15.00      B    C  
ATOM   2051  CB  ILE E  75     -10.398 -21.019   4.004  1.00 15.00      B    C  
ATOM   2052  CG1 ILE E  75      -9.684 -21.267   2.671  1.00 15.00      B    C  
ATOM   2053  CG2 ILE E  75     -10.915 -22.330   4.577  1.00 15.00      B    C  
ATOM   2054  CD1 ILE E  75      -8.449 -20.415   2.463  1.00 15.00      B    C  
ATOM   2055  C   ILE E  75     -12.231 -19.782   5.182  1.00 15.00      B    C  
ATOM   2056  O   ILE E  75     -11.631 -19.251   6.122  1.00 15.00      B    O  
ATOM   2057  N   LEU E  76     -13.483 -20.203   5.267  1.00 15.00      B    N  
ATOM   2058  CA  LEU E  76     -14.257 -20.091   6.490  1.00 15.00      B    C  
ATOM   2059  CB  LEU E  76     -15.621 -19.447   6.216  1.00 15.00      B    C  
ATOM   2060  CG  LEU E  76     -15.622 -17.939   5.938  1.00 15.00      B    C  
ATOM   2061  CD1 LEU E  76     -15.288 -17.649   4.482  1.00 15.00      B    C  
ATOM   2062  CD2 LEU E  76     -16.957 -17.321   6.319  1.00 15.00      B    C  
ATOM   2063  C   LEU E  76     -14.437 -21.479   7.096  1.00 15.00      B    C  
ATOM   2064  O   LEU E  76     -15.232 -22.281   6.604  1.00 15.00      B    O  
ATOM   2065  N   GLU E  77     -13.676 -21.763   8.145  1.00 15.00      B    N  
ATOM   2066  CA  GLU E  77     -13.734 -23.064   8.806  1.00 15.00      B    C  
ATOM   2067  CB  GLU E  77     -12.677 -23.159   9.904  1.00 15.00      B    C  
ATOM   2068  CG  GLU E  77     -11.961 -24.502   9.935  1.00 15.00      B    C  
ATOM   2069  CD  GLU E  77     -11.310 -24.834   8.603  1.00 15.00      B    C  
ATOM   2070  OE1 GLU E  77     -10.661 -23.944   8.029  1.00 15.00      B    O  
ATOM   2071  OE2 GLU E  77     -11.442 -25.976   8.120  1.00 15.00      B    O  
ATOM   2072  C   GLU E  77     -15.115 -23.348   9.382  1.00 15.00      B    C  
ATOM   2073  O   GLU E  77     -15.744 -24.352   9.054  1.00 15.00      B    O  
ATOM   2074  N   SER E  78     -15.578 -22.460  10.242  1.00 15.00      B    N  
ATOM   2075  CA  SER E  78     -16.878 -22.614  10.862  1.00 15.00      B    C  
ATOM   2076  CB  SER E  78     -16.746 -23.023  12.332  1.00 15.00      B    C  
ATOM   2077  OG  SER E  78     -17.165 -24.364  12.519  1.00 15.00      B    O  
ATOM   2078  C   SER E  78     -17.684 -21.335  10.721  1.00 15.00      B    C  
ATOM   2079  O   SER E  78     -17.589 -20.436  11.554  1.00 15.00      B    O  
ATOM   2080  N   PRO E  79     -18.457 -21.231   9.632  1.00 15.00      B    N  
ATOM   2081  CA  PRO E  79     -19.290 -20.061   9.359  1.00 15.00      B    C  
ATOM   2082  CB  PRO E  79     -20.019 -20.430   8.065  1.00 15.00      B    C  
ATOM   2083  CG  PRO E  79     -19.149 -21.454   7.432  1.00 15.00      B    C  
ATOM   2084  CD  PRO E  79     -18.568 -22.241   8.568  1.00 15.00      B    C  
ATOM   2085  C   PRO E  79     -20.298 -19.806  10.467  1.00 15.00      B    C  
ATOM   2086  O   PRO E  79     -21.173 -20.630  10.724  1.00 15.00      B    O  
ATOM   2087  N   SER E  80     -20.142 -18.676  11.130  1.00 15.00      B    N  
ATOM   2088  CA  SER E  80     -21.039 -18.274  12.198  1.00 15.00      B    C  
ATOM   2089  CB  SER E  80     -20.239 -17.537  13.281  1.00 15.00      B    C  
ATOM   2090  OG  SER E  80     -20.869 -17.623  14.549  1.00 15.00      B    O  
ATOM   2091  C   SER E  80     -22.102 -17.352  11.601  1.00 15.00      B    C  
ATOM   2092  O   SER E  80     -21.822 -16.641  10.637  1.00 15.00      B    O  
ATOM   2093  N   PRO E  81     -23.335 -17.360  12.141  1.00 15.00      B    N  
ATOM   2094  CA  PRO E  81     -24.433 -16.515  11.638  1.00 15.00      B    C  
ATOM   2095  CB  PRO E  81     -25.546 -16.734  12.666  1.00 15.00      B    C  
ATOM   2096  CG  PRO E  81     -25.265 -18.082  13.232  1.00 15.00      B    C  
ATOM   2097  CD  PRO E  81     -23.768 -18.209  13.266  1.00 15.00      B    C  
ATOM   2098  C   PRO E  81     -24.061 -15.030  11.561  1.00 15.00      B    C  
ATOM   2099  O   PRO E  81     -24.643 -14.274  10.783  1.00 15.00      B    O  
ATOM   2100  N   ASN E  82     -23.074 -14.624  12.354  1.00 15.00      B    N  
ATOM   2101  CA  ASN E  82     -22.624 -13.233  12.378  1.00 15.00      B    C  
ATOM   2102  CB  ASN E  82     -21.901 -12.906  13.693  1.00 15.00      B    C  
ATOM   2103  CG  ASN E  82     -20.702 -13.800  13.974  1.00 15.00      B    C  
ATOM   2104  OD1 ASN E  82     -20.045 -14.296  13.063  1.00 15.00      B    O  
ATOM   2105  ND2 ASN E  82     -20.409 -14.011  15.246  1.00 15.00      B    N  
ATOM   2106  C   ASN E  82     -21.729 -12.907  11.182  1.00 15.00      B    C  
ATOM   2107  O   ASN E  82     -21.384 -11.747  10.943  1.00 15.00      B    O  
ATOM   2108  N   GLN E  83     -21.352 -13.935  10.433  1.00 15.00      B    N  
ATOM   2109  CA  GLN E  83     -20.501 -13.756   9.266  1.00 15.00      B    C  
ATOM   2110  CB  GLN E  83     -19.555 -14.943   9.083  1.00 15.00      B    C  
ATOM   2111  CG  GLN E  83     -18.416 -14.967  10.094  1.00 15.00      B    C  
ATOM   2112  CD  GLN E  83     -17.578 -16.225  10.010  1.00 15.00      B    C  
ATOM   2113  OE1 GLN E  83     -18.076 -17.295   9.671  1.00 15.00      B    O  
ATOM   2114  NE2 GLN E  83     -16.297 -16.108  10.326  1.00 15.00      B    N  
ATOM   2115  C   GLN E  83     -21.334 -13.495   8.019  1.00 15.00      B    C  
ATOM   2116  O   GLN E  83     -20.817 -13.472   6.902  1.00 15.00      B    O  
ATOM   2117  N   THR E  84     -22.630 -13.311   8.225  1.00 15.00      B    N  
ATOM   2118  CA  THR E  84     -23.548 -13.007   7.144  1.00 15.00      B    C  
ATOM   2119  CB  THR E  84     -25.004 -13.232   7.598  1.00 15.00      B    C  
ATOM   2120  OG1 THR E  84     -25.150 -14.577   8.077  1.00 15.00      B    O  
ATOM   2121  CG2 THR E  84     -25.981 -12.991   6.457  1.00 15.00      B    C  
ATOM   2122  C   THR E  84     -23.360 -11.545   6.755  1.00 15.00      B    C  
ATOM   2123  O   THR E  84     -23.885 -10.647   7.412  1.00 15.00      B    O  
ATOM   2124  N   SER E  85     -22.588 -11.312   5.706  1.00 15.00      B    N  
ATOM   2125  CA  SER E  85     -22.306  -9.962   5.265  1.00 15.00      B    C  
ATOM   2126  CB  SER E  85     -21.165  -9.390   6.113  1.00 15.00      B    C  
ATOM   2127  OG  SER E  85     -21.131  -7.978   6.063  1.00 15.00      B    O  
ATOM   2128  C   SER E  85     -21.916  -9.941   3.791  1.00 15.00      B    C  
ATOM   2129  O   SER E  85     -21.855 -10.986   3.133  1.00 15.00      B    O  
ATOM   2130  N   LEU E  86     -21.658  -8.747   3.282  1.00 15.00      B    N  
ATOM   2131  CA  LEU E  86     -21.264  -8.566   1.897  1.00 15.00      B    C  
ATOM   2132  CB  LEU E  86     -21.871  -7.270   1.349  1.00 15.00      B    C  
ATOM   2133  CG  LEU E  86     -21.441  -6.827  -0.053  1.00 15.00      B    C  
ATOM   2134  CD1 LEU E  86     -21.475  -7.989  -1.033  1.00 15.00      B    C  
ATOM   2135  CD2 LEU E  86     -22.337  -5.698  -0.539  1.00 15.00      B    C  
ATOM   2136  C   LEU E  86     -19.744  -8.546   1.801  1.00 15.00      B    C  
ATOM   2137  O   LEU E  86     -19.094  -7.604   2.253  1.00 15.00      B    O  
ATOM   2138  N   TYR E  87     -19.185  -9.596   1.221  1.00 15.00      B    N  
ATOM   2139  CA  TYR E  87     -17.743  -9.714   1.084  1.00 15.00      B    C  
ATOM   2140  CB  TYR E  87     -17.310 -11.176   1.206  1.00 15.00      B    C  
ATOM   2141  CG  TYR E  87     -17.535 -11.754   2.583  1.00 15.00      B    C  
ATOM   2142  CD1 TYR E  87     -18.755 -12.316   2.931  1.00 15.00      B    C  
ATOM   2143  CD2 TYR E  87     -16.531 -11.726   3.539  1.00 15.00      B    C  
ATOM   2144  CE1 TYR E  87     -18.969 -12.833   4.192  1.00 15.00      B    C  
ATOM   2145  CE2 TYR E  87     -16.735 -12.244   4.802  1.00 15.00      B    C  
ATOM   2146  CZ  TYR E  87     -17.955 -12.795   5.124  1.00 15.00      B    C  
ATOM   2147  OH  TYR E  87     -18.164 -13.309   6.382  1.00 15.00      B    O  
ATOM   2148  C   TYR E  87     -17.251  -9.117  -0.225  1.00 15.00      B    C  
ATOM   2149  O   TYR E  87     -17.761  -9.438  -1.302  1.00 15.00      B    O  
ATOM   2150  N   PHE E  88     -16.259  -8.251  -0.119  1.00 15.00      B    N  
ATOM   2151  CA  PHE E  88     -15.676  -7.597  -1.274  1.00 15.00      B    C  
ATOM   2152  CB  PHE E  88     -15.828  -6.080  -1.170  1.00 15.00      B    C  
ATOM   2153  CG  PHE E  88     -17.154  -5.563  -1.637  1.00 15.00      B    C  
ATOM   2154  CD1 PHE E  88     -17.623  -5.867  -2.904  1.00 15.00      B    C  
ATOM   2155  CD2 PHE E  88     -17.928  -4.769  -0.812  1.00 15.00      B    C  
ATOM   2156  CE1 PHE E  88     -18.842  -5.389  -3.338  1.00 15.00      B    C  
ATOM   2157  CE2 PHE E  88     -19.147  -4.287  -1.239  1.00 15.00      B    C  
ATOM   2158  CZ  PHE E  88     -19.605  -4.598  -2.504  1.00 15.00      B    C  
ATOM   2159  C   PHE E  88     -14.203  -7.943  -1.399  1.00 15.00      B    C  
ATOM   2160  O   PHE E  88     -13.467  -7.931  -0.414  1.00 15.00      B    O  
ATOM   2161  N   CYS E  89     -13.785  -8.260  -2.606  1.00 15.00      B    N  
ATOM   2162  CA  CYS E  89     -12.399  -8.589  -2.873  1.00 15.00      B    C  
ATOM   2163  C   CYS E  89     -11.813  -7.536  -3.796  1.00 15.00      B    C  
ATOM   2164  O   CYS E  89     -12.424  -7.176  -4.804  1.00 15.00      B    O  
ATOM   2165  CB  CYS E  89     -12.295  -9.975  -3.513  1.00 15.00      B    C  
ATOM   2166  SG  CYS E  89     -10.593 -10.592  -3.726  1.00 15.00      B    S  
ATOM   2167  N   ALA E  90     -10.648  -7.022  -3.441  1.00 15.00      B    N  
ATOM   2168  CA  ALA E  90      -9.999  -6.001  -4.240  1.00 15.00      B    C  
ATOM   2169  CB  ALA E  90     -10.246  -4.628  -3.641  1.00 15.00      B    C  
ATOM   2170  C   ALA E  90      -8.509  -6.257  -4.339  1.00 15.00      B    C  
ATOM   2171  O   ALA E  90      -7.899  -6.807  -3.422  1.00 15.00      B    O  
ATOM   2172  N   SER E  91      -7.925  -5.864  -5.455  1.00 15.00      B    N  
ATOM   2173  CA  SER E  91      -6.504  -6.036  -5.660  1.00 15.00      B    C  
ATOM   2174  CB  SER E  91      -6.247  -7.136  -6.692  1.00 15.00      B    C  
ATOM   2175  OG  SER E  91      -6.905  -6.854  -7.918  1.00 15.00      B    O  
ATOM   2176  C   SER E  91      -5.875  -4.720  -6.102  1.00 15.00      B    C  
ATOM   2177  O   SER E  91      -6.550  -3.868  -6.678  1.00 15.00      B    O  
ATOM   2178  N   ARG E  92      -4.589  -4.564  -5.800  1.00 15.00      B    N  
ATOM   2179  CA  ARG E  92      -3.882  -3.322  -6.190  1.00 15.00      B    C  
ATOM   2180  CB  ARG E  92      -4.157  -2.209  -5.175  1.00 15.00      B    C  
ATOM   2181  CG  ARG E  92      -3.649  -2.507  -3.772  1.00 15.00      B    C  
ATOM   2182  CD  ARG E  92      -3.821  -1.327  -2.835  1.00 15.00      B    C  
ATOM   2183  NE  ARG E  92      -3.302  -1.605  -1.504  1.00 15.00      B    N  
ATOM   2184  CZ  ARG E  92      -2.046  -1.393  -1.127  1.00 15.00      B    C  
ATOM   2185  NH1 ARG E  92      -1.171  -0.897  -1.986  1.00 15.00      B    N  
ATOM   2186  NH2 ARG E  92      -1.668  -1.678   0.106  1.00 15.00      B    N  
ATOM   2187  C   ARG E  92      -2.388  -3.624  -6.268  1.00 15.00      B    C  
ATOM   2188  O   ARG E  92      -2.007  -4.801  -6.104  1.00 15.00      B    O  
ATOM   2189  N   LEU E  93      -1.585  -2.593  -6.510  1.00 15.00      B    N  
ATOM   2190  CA  LEU E  93      -0.109  -2.769  -6.578  1.00 15.00      B    C  
ATOM   2191  CB  LEU E  93       0.472  -1.741  -7.553  1.00 15.00      B    C  
ATOM   2192  CG  LEU E  93      -0.110  -1.783  -8.964  1.00 15.00      B    C  
ATOM   2193  CD1 LEU E  93       0.622  -0.811  -9.878  1.00 15.00      B    C  
ATOM   2194  CD2 LEU E  93      -0.051  -3.193  -9.530  1.00 15.00      B    C  
ATOM   2195  C   LEU E  93       0.487  -2.596  -5.177  1.00 15.00      B    C  
ATOM   2196  O   LEU E  93      -0.253  -2.165  -4.271  1.00 15.00      B    O  
ATOM   2197  N   THR E  94       1.774  -2.918  -5.013  1.00 15.00      B    N  
ATOM   2198  CA  THR E  94       2.449  -2.785  -3.694  1.00 15.00      B    C  
ATOM   2199  CB  THR E  94       3.860  -3.383  -3.738  1.00 15.00      B    C  
ATOM   2200  OG1 THR E  94       4.497  -2.892  -4.916  1.00 15.00      B    O  
ATOM   2201  CG2 THR E  94       3.860  -4.896  -3.751  1.00 15.00      B    C  
ATOM   2202  C   THR E  94       2.496  -1.311  -3.277  1.00 15.00      B    C  
ATOM   2203  O   THR E  94       2.249  -1.032  -2.087  1.00 15.00      B    O  
ATOM   2204  N   GLY E  95       2.799  -0.411  -4.217  1.00 15.00      B    N  
ATOM   2205  CA  GLY E  95       2.915   1.025  -3.894  1.00 15.00      B    C  
ATOM   2206  C   GLY E  95       1.623   1.585  -3.326  1.00 15.00      B    C  
ATOM   2207  O   GLY E  95       0.544   1.160  -3.785  1.00 15.00      B    O  
ATOM   2208  N   ARG E  96       1.725   2.494  -2.351  1.00 15.00      B    N  
ATOM   2209  CA  ARG E  96       0.520   3.114  -1.737  1.00 15.00      B    C  
ATOM   2210  CB  ARG E  96       0.893   3.865  -0.455  1.00 15.00      B    C  
ATOM   2211  CG  ARG E  96       1.361   5.294  -0.690  1.00 15.00      B    C  
ATOM   2212  CD  ARG E  96       2.859   5.490  -0.567  1.00 15.00      B    C  
ATOM   2213  NE  ARG E  96       3.310   5.514   0.817  1.00 15.00      B    N  
ATOM   2214  CZ  ARG E  96       4.554   5.781   1.197  1.00 15.00      B    C  
ATOM   2215  NH1 ARG E  96       4.869   5.777   2.480  1.00 15.00      B    N  
ATOM   2216  NH2 ARG E  96       5.480   6.045   0.292  1.00 15.00      B    N  
ATOM   2217  C   ARG E  96      -0.111   4.078  -2.745  1.00 15.00      B    C  
ATOM   2218  O   ARG E  96      -1.256   4.512  -2.509  1.00 15.00      B    O  
ATOM   2219  N   VAL E  97       0.611   4.395  -3.824  1.00 15.00      B    N  
ATOM   2220  CA  VAL E  97       0.111   5.371  -4.838  1.00 15.00      B    C  
ATOM   2221  CB  VAL E  97       1.275   6.045  -5.589  1.00 15.00      B    C  
ATOM   2222  CG1 VAL E  97       1.962   7.100  -4.734  1.00 15.00      B    C  
ATOM   2223  CG2 VAL E  97       2.282   5.026  -6.100  1.00 15.00      B    C  
ATOM   2224  C   VAL E  97      -0.827   4.640  -5.803  1.00 15.00      B    C  
ATOM   2225  O   VAL E  97      -1.152   5.217  -6.859  1.00 15.00      B    O  
ATOM   2226  N   HIS E  98      -1.247   3.423  -5.444  1.00 15.00      B    N  
ATOM   2227  CA  HIS E  98      -2.131   2.619  -6.330  1.00 15.00      B    C  
ATOM   2228  CB  HIS E  98      -1.402   1.349  -6.786  1.00 15.00      B    C  
ATOM   2229  CG  HIS E  98      -0.019   1.610  -7.280  1.00 15.00      B    C  
ATOM   2230  ND1 HIS E  98       1.103   1.214  -6.580  1.00 15.00      B    N  
ATOM   2231  CD2 HIS E  98       0.429   2.239  -8.389  1.00 15.00      B    C  
ATOM   2232  CE1 HIS E  98       2.184   1.577  -7.241  1.00 15.00      B    C  
ATOM   2233  NE2 HIS E  98       1.797   2.208  -8.355  1.00 15.00      B    N1+
ATOM   2234  C   HIS E  98      -3.448   2.316  -5.608  1.00 15.00      B    C  
ATOM   2235  O   HIS E  98      -3.393   1.757  -4.495  1.00 15.00      B    O  
ATOM   2236  N   GLY E  99      -4.581   2.671  -6.222  1.00 15.00      B    N  
ATOM   2237  CA  GLY E  99      -5.900   2.440  -5.599  1.00 15.00      B    C  
ATOM   2238  C   GLY E  99      -6.336   0.991  -5.721  1.00 15.00      B    C  
ATOM   2239  O   GLY E  99      -5.580   0.200  -6.316  1.00 15.00      B    O  
ATOM   2240  N   TYR E 100      -7.514   0.653  -5.186  1.00 15.00      B    N  
ATOM   2241  CA  TYR E 100      -7.988  -0.719  -5.221  1.00 15.00      B    C  
ATOM   2242  CB  TYR E 100      -8.867  -0.992  -4.001  1.00 15.00      B    C  
ATOM   2243  CG  TYR E 100      -8.141  -1.393  -2.743  1.00 15.00      B    C  
ATOM   2244  CD1 TYR E 100      -7.386  -2.557  -2.690  1.00 15.00      B    C  
ATOM   2245  CD2 TYR E 100      -8.242  -0.623  -1.594  1.00 15.00      B    C  
ATOM   2246  CE1 TYR E 100      -6.753  -2.942  -1.526  1.00 15.00      B    C  
ATOM   2247  CE2 TYR E 100      -7.607  -0.995  -0.430  1.00 15.00      B    C  
ATOM   2248  CZ  TYR E 100      -6.867  -2.156  -0.399  1.00 15.00      B    C  
ATOM   2249  OH  TYR E 100      -6.250  -2.538   0.765  1.00 15.00      B    O  
ATOM   2250  C   TYR E 100      -8.835  -0.997  -6.452  1.00 15.00      B    C  
ATOM   2251  O   TYR E 100      -9.283  -0.086  -7.146  1.00 15.00      B    O  
ATOM   2252  N   THR E 101      -9.049  -2.276  -6.700  1.00 15.00      B    N  
ATOM   2253  CA  THR E 101      -9.871  -2.734  -7.801  1.00 15.00      B    C  
ATOM   2254  CB  THR E 101      -8.998  -3.332  -8.921  1.00 15.00      B    C  
ATOM   2255  OG1 THR E 101      -7.813  -2.534  -9.082  1.00 15.00      B    O  
ATOM   2256  CG2 THR E 101      -9.763  -3.365 -10.237  1.00 15.00      B    C  
ATOM   2257  C   THR E 101     -10.826  -3.803  -7.264  1.00 15.00      B    C  
ATOM   2258  O   THR E 101     -10.464  -4.976  -7.166  1.00 15.00      B    O  
ATOM   2259  N   PHE E 102     -12.021  -3.372  -6.864  1.00 15.00      B    N  
ATOM   2260  CA  PHE E 102     -13.030  -4.276  -6.308  1.00 15.00      B    C  
ATOM   2261  CB  PHE E 102     -14.024  -3.499  -5.435  1.00 15.00      B    C  
ATOM   2262  CG  PHE E 102     -13.459  -3.025  -4.120  1.00 15.00      B    C  
ATOM   2263  CD1 PHE E 102     -12.811  -1.802  -4.023  1.00 15.00      B    C  
ATOM   2264  CD2 PHE E 102     -13.584  -3.801  -2.978  1.00 15.00      B    C  
ATOM   2265  CE1 PHE E 102     -12.301  -1.364  -2.814  1.00 15.00      B    C  
ATOM   2266  CE2 PHE E 102     -13.074  -3.370  -1.767  1.00 15.00      B    C  
ATOM   2267  CZ  PHE E 102     -12.432  -2.149  -1.685  1.00 15.00      B    C  
ATOM   2268  C   PHE E 102     -13.767  -5.043  -7.407  1.00 15.00      B    C  
ATOM   2269  O   PHE E 102     -13.528  -4.822  -8.592  1.00 15.00      B    O  
ATOM   2270  N   GLY E 103     -14.671  -5.936  -7.007  1.00 15.00      B    N  
ATOM   2271  CA  GLY E 103     -15.412  -6.728  -7.972  1.00 15.00      B    C  
ATOM   2272  C   GLY E 103     -16.916  -6.669  -7.766  1.00 15.00      B    C  
ATOM   2273  O   GLY E 103     -17.434  -5.710  -7.192  1.00 15.00      B    O  
ATOM   2274  N   SER E 104     -17.609  -7.710  -8.224  1.00 15.00      B    N  
ATOM   2275  CA  SER E 104     -19.063  -7.794  -8.119  1.00 15.00      B    C  
ATOM   2276  CB  SER E 104     -19.587  -8.844  -9.101  1.00 15.00      B    C  
ATOM   2277  OG  SER E 104     -18.517  -9.592  -9.662  1.00 15.00      B    O  
ATOM   2278  C   SER E 104     -19.538  -8.103  -6.695  1.00 15.00      B    C  
ATOM   2279  O   SER E 104     -20.716  -7.925  -6.372  1.00 15.00      B    O  
ATOM   2280  N   GLY E 105     -18.632  -8.588  -5.856  1.00 15.00      B    N  
ATOM   2281  CA  GLY E 105     -18.985  -8.896  -4.482  1.00 15.00      B    C  
ATOM   2282  C   GLY E 105     -19.650 -10.251  -4.303  1.00 15.00      B    C  
ATOM   2283  O   GLY E 105     -20.091 -10.880  -5.268  1.00 15.00      B    O  
ATOM   2284  N   THR E 106     -19.721 -10.689  -3.055  1.00 15.00      B    N  
ATOM   2285  CA  THR E 106     -20.328 -11.963  -2.704  1.00 15.00      B    C  
ATOM   2286  CB  THR E 106     -19.248 -12.991  -2.314  1.00 15.00      B    C  
ATOM   2287  OG1 THR E 106     -18.287 -13.104  -3.374  1.00 15.00      B    O  
ATOM   2288  CG2 THR E 106     -19.865 -14.356  -2.049  1.00 15.00      B    C  
ATOM   2289  C   THR E 106     -21.300 -11.782  -1.535  1.00 15.00      B    C  
ATOM   2290  O   THR E 106     -20.942 -11.226  -0.495  1.00 15.00      B    O  
ATOM   2291  N   ARG E 107     -22.527 -12.244  -1.721  1.00 15.00      B    N  
ATOM   2292  CA  ARG E 107     -23.561 -12.145  -0.701  1.00 15.00      B    C  
ATOM   2293  CB  ARG E 107     -24.912 -11.906  -1.386  1.00 15.00      B    C  
ATOM   2294  CG  ARG E 107     -25.424 -10.470  -1.400  1.00 15.00      B    C  
ATOM   2295  CD  ARG E 107     -24.434  -9.469  -1.989  1.00 15.00      B    C  
ATOM   2296  NE  ARG E 107     -23.783  -9.905  -3.235  1.00 15.00      B    N  
ATOM   2297  CZ  ARG E 107     -23.299  -9.046  -4.145  1.00 15.00      B    C  
ATOM   2298  NH1 ARG E 107     -23.421  -7.737  -3.949  1.00 15.00      B    N  
ATOM   2299  NH2 ARG E 107     -22.665  -9.483  -5.228  1.00 15.00      B    N  
ATOM   2300  C   ARG E 107     -23.631 -13.451   0.085  1.00 15.00      B    C  
ATOM   2301  O   ARG E 107     -24.321 -14.382  -0.320  1.00 15.00      B    O  
ATOM   2302  N   LEU E 108     -22.916 -13.519   1.198  1.00 15.00      B    N  
ATOM   2303  CA  LEU E 108     -22.900 -14.730   2.010  1.00 15.00      B    C  
ATOM   2304  CB  LEU E 108     -21.490 -15.022   2.536  1.00 15.00      B    C  
ATOM   2305  CG  LEU E 108     -21.327 -16.287   3.393  1.00 15.00      B    C  
ATOM   2306  CD1 LEU E 108     -21.672 -17.537   2.593  1.00 15.00      B    C  
ATOM   2307  CD2 LEU E 108     -19.913 -16.384   3.944  1.00 15.00      B    C  
ATOM   2308  C   LEU E 108     -23.896 -14.665   3.162  1.00 15.00      B    C  
ATOM   2309  O   LEU E 108     -23.802 -13.807   4.036  1.00 15.00      B    O  
ATOM   2310  N   THR E 109     -24.856 -15.575   3.136  1.00 15.00      B    N  
ATOM   2311  CA  THR E 109     -25.866 -15.670   4.173  1.00 15.00      B    C  
ATOM   2312  CB  THR E 109     -27.279 -15.589   3.559  1.00 15.00      B    C  
ATOM   2313  OG1 THR E 109     -27.362 -14.412   2.739  1.00 15.00      B    O  
ATOM   2314  CG2 THR E 109     -28.343 -15.515   4.646  1.00 15.00      B    C  
ATOM   2315  C   THR E 109     -25.689 -16.989   4.923  1.00 15.00      B    C  
ATOM   2316  O   THR E 109     -25.769 -18.065   4.328  1.00 15.00      B    O  
ATOM   2317  N   VAL E 110     -25.416 -16.903   6.218  1.00 15.00      B    N  
ATOM   2318  CA  VAL E 110     -25.211 -18.094   7.031  1.00 15.00      B    C  
ATOM   2319  CB  VAL E 110     -23.974 -17.957   7.947  1.00 15.00      B    C  
ATOM   2320  CG1 VAL E 110     -23.664 -19.281   8.628  1.00 15.00      B    C  
ATOM   2321  CG2 VAL E 110     -22.768 -17.456   7.165  1.00 15.00      B    C  
ATOM   2322  C   VAL E 110     -26.435 -18.377   7.893  1.00 15.00      B    C  
ATOM   2323  O   VAL E 110     -26.733 -17.632   8.824  1.00 15.00      B    O  
ATOM   2324  N   VAL E 111     -27.139 -19.456   7.582  1.00 15.00      B    N  
ATOM   2325  CA  VAL E 111     -28.327 -19.825   8.341  1.00 15.00      B    C  
ATOM   2326  CB  VAL E 111     -29.450 -20.397   7.446  1.00 15.00      B    C  
ATOM   2327  CG1 VAL E 111     -29.958 -19.337   6.480  1.00 15.00      B    C  
ATOM   2328  CG2 VAL E 111     -28.977 -21.633   6.693  1.00 15.00      B    C  
ATOM   2329  C   VAL E 111     -27.991 -20.821   9.447  1.00 15.00      B    C  
ATOM   2330  O   VAL E 111     -26.940 -21.467   9.422  1.00 15.00      B    O  
TER    2331      VAL E 111 
ATOM   2332  N   GLN D   1      -6.510   4.568  13.231  1.00 15.00      B    N1+
ATOM   2333  CA  GLN D   1      -7.214   3.529  12.484  1.00 15.00      B    C  
ATOM   2334  CB  GLN D   1      -7.175   2.199  13.248  1.00 15.00      B    C  
ATOM   2335  CG  GLN D   1      -7.687   2.278  14.681  1.00 15.00      B    C  
ATOM   2336  CD  GLN D   1      -7.715   0.928  15.376  1.00 15.00      B    C  
ATOM   2337  OE1 GLN D   1      -8.707   0.210  15.324  1.00 15.00      B    O  
ATOM   2338  NE2 GLN D   1      -6.622   0.574  16.039  1.00 15.00      B    N  
ATOM   2339  C   GLN D   1      -8.658   3.941  12.216  1.00 15.00      B    C  
ATOM   2340  O   GLN D   1      -9.449   3.171  11.678  1.00 15.00      B    O  
ATOM   2341  N   LEU D   2      -8.989   5.171  12.581  1.00 15.00      B    N  
ATOM   2342  CA  LEU D   2     -10.340   5.677  12.399  1.00 15.00      B    C  
ATOM   2343  CB  LEU D   2     -10.940   6.080  13.750  1.00 15.00      B    C  
ATOM   2344  CG  LEU D   2     -12.316   5.495  14.082  1.00 15.00      B    C  
ATOM   2345  CD1 LEU D   2     -12.616   5.651  15.564  1.00 15.00      B    C  
ATOM   2346  CD2 LEU D   2     -13.401   6.157  13.246  1.00 15.00      B    C  
ATOM   2347  C   LEU D   2     -10.384   6.856  11.431  1.00 15.00      B    C  
ATOM   2348  O   LEU D   2      -9.592   7.795  11.536  1.00 15.00      B    O  
ATOM   2349  N   LEU D   3     -11.313   6.786  10.489  1.00 15.00      B    N  
ATOM   2350  CA  LEU D   3     -11.509   7.838   9.503  1.00 15.00      B    C  
ATOM   2351  CB  LEU D   3     -11.076   7.373   8.108  1.00 15.00      B    C  
ATOM   2352  CG  LEU D   3      -9.588   7.085   7.910  1.00 15.00      B    C  
ATOM   2353  CD1 LEU D   3      -9.303   5.596   8.037  1.00 15.00      B    C  
ATOM   2354  CD2 LEU D   3      -9.121   7.610   6.562  1.00 15.00      B    C  
ATOM   2355  C   LEU D   3     -12.981   8.221   9.475  1.00 15.00      B    C  
ATOM   2356  O   LEU D   3     -13.816   7.459   8.984  1.00 15.00      B    O  
ATOM   2357  N   GLU D   4     -13.302   9.387  10.011  1.00 15.00      B    N  
ATOM   2358  CA  GLU D   4     -14.683   9.842  10.046  1.00 15.00      B    C  
ATOM   2359  CB  GLU D   4     -15.049  10.439  11.409  1.00 15.00      B    C  
ATOM   2360  CG  GLU D   4     -15.228   9.406  12.519  1.00 15.00      B    C  
ATOM   2361  CD  GLU D   4     -16.506   8.585  12.389  1.00 15.00      B    C  
ATOM   2362  OE1 GLU D   4     -16.621   7.791  11.430  1.00 15.00      B    O  
ATOM   2363  OE2 GLU D   4     -17.396   8.715  13.255  1.00 15.00      B    O  
ATOM   2364  C   GLU D   4     -14.955  10.822   8.914  1.00 15.00      B    C  
ATOM   2365  O   GLU D   4     -14.121  11.675   8.595  1.00 15.00      B    O  
ATOM   2366  N   GLN D   5     -16.119  10.684   8.301  1.00 15.00      B    N  
ATOM   2367  CA  GLN D   5     -16.499  11.532   7.187  1.00 15.00      B    C  
ATOM   2368  CB  GLN D   5     -16.782  10.681   5.951  1.00 15.00      B    C  
ATOM   2369  CG  GLN D   5     -15.538  10.293   5.172  1.00 15.00      B    C  
ATOM   2370  CD  GLN D   5     -15.840   9.334   4.042  1.00 15.00      B    C  
ATOM   2371  OE1 GLN D   5     -15.638   8.125   4.162  1.00 15.00      B    O  
ATOM   2372  NE2 GLN D   5     -16.343   9.866   2.941  1.00 15.00      B    N  
ATOM   2373  C   GLN D   5     -17.708  12.392   7.519  1.00 15.00      B    C  
ATOM   2374  O   GLN D   5     -18.715  11.905   8.036  1.00 15.00      B    O  
ATOM   2375  N   SER D   6     -17.594  13.673   7.222  1.00 15.00      B    N  
ATOM   2376  CA  SER D   6     -18.665  14.618   7.468  1.00 15.00      B    C  
ATOM   2377  CB  SER D   6     -18.182  15.709   8.426  1.00 15.00      B    C  
ATOM   2378  OG  SER D   6     -16.779  15.883   8.322  1.00 15.00      B    O  
ATOM   2379  C   SER D   6     -19.132  15.229   6.150  1.00 15.00      B    C  
ATOM   2380  O   SER D   6     -18.339  15.828   5.422  1.00 15.00      B    O  
ATOM   2381  N   PRO D   7     -20.420  15.066   5.813  1.00 15.00      B    N  
ATOM   2382  CA  PRO D   7     -21.379  14.340   6.636  1.00 15.00      B    C  
ATOM   2383  CB  PRO D   7     -22.687  15.068   6.320  1.00 15.00      B    C  
ATOM   2384  CG  PRO D   7     -22.523  15.603   4.928  1.00 15.00      B    C  
ATOM   2385  CD  PRO D   7     -21.049  15.585   4.593  1.00 15.00      B    C  
ATOM   2386  C   PRO D   7     -21.479  12.868   6.234  1.00 15.00      B    C  
ATOM   2387  O   PRO D   7     -20.724  12.394   5.386  1.00 15.00      B    O  
ATOM   2388  N   GLN D   8     -22.405  12.151   6.854  1.00 15.00      B    N  
ATOM   2389  CA  GLN D   8     -22.604  10.738   6.556  1.00 15.00      B    C  
ATOM   2390  CB  GLN D   8     -22.972   9.981   7.831  1.00 15.00      B    C  
ATOM   2391  CG  GLN D   8     -22.037  10.281   8.992  1.00 15.00      B    C  
ATOM   2392  CD  GLN D   8     -22.534   9.737  10.315  1.00 15.00      B    C  
ATOM   2393  OE1 GLN D   8     -23.733   9.553  10.515  1.00 15.00      B    O  
ATOM   2394  NE2 GLN D   8     -21.614   9.496  11.234  1.00 15.00      B    N  
ATOM   2395  C   GLN D   8     -23.683  10.571   5.494  1.00 15.00      B    C  
ATOM   2396  O   GLN D   8     -23.619   9.676   4.658  1.00 15.00      B    O  
ATOM   2397  N   PHE D   9     -24.672  11.450   5.539  1.00 15.00      B    N  
ATOM   2398  CA  PHE D   9     -25.763  11.449   4.576  1.00 15.00      B    C  
ATOM   2399  CB  PHE D   9     -27.074  11.011   5.242  1.00 15.00      B    C  
ATOM   2400  CG  PHE D   9     -27.005   9.679   5.936  1.00 15.00      B    C  
ATOM   2401  CD1 PHE D   9     -26.911   8.505   5.208  1.00 15.00      B    C  
ATOM   2402  CD2 PHE D   9     -27.037   9.602   7.319  1.00 15.00      B    C  
ATOM   2403  CE1 PHE D   9     -26.849   7.280   5.843  1.00 15.00      B    C  
ATOM   2404  CE2 PHE D   9     -26.976   8.381   7.962  1.00 15.00      B    C  
ATOM   2405  CZ  PHE D   9     -26.882   7.217   7.223  1.00 15.00      B    C  
ATOM   2406  C   PHE D   9     -25.911  12.866   4.044  1.00 15.00      B    C  
ATOM   2407  O   PHE D   9     -25.888  13.819   4.824  1.00 15.00      B    O  
ATOM   2408  N   LEU D  10     -26.034  13.019   2.735  1.00 15.00      B    N  
ATOM   2409  CA  LEU D  10     -26.159  14.346   2.154  1.00 15.00      B    C  
ATOM   2410  CB  LEU D  10     -24.776  14.891   1.782  1.00 15.00      B    C  
ATOM   2411  CG  LEU D  10     -24.689  16.393   1.503  1.00 15.00      B    C  
ATOM   2412  CD1 LEU D  10     -25.126  17.192   2.724  1.00 15.00      B    C  
ATOM   2413  CD2 LEU D  10     -23.278  16.777   1.086  1.00 15.00      B    C  
ATOM   2414  C   LEU D  10     -27.079  14.363   0.939  1.00 15.00      B    C  
ATOM   2415  O   LEU D  10     -26.811  13.705  -0.067  1.00 15.00      B    O  
ATOM   2416  N   SER D  11     -28.164  15.113   1.049  1.00 15.00      B    N  
ATOM   2417  CA  SER D  11     -29.123  15.252  -0.034  1.00 15.00      B    C  
ATOM   2418  CB  SER D  11     -30.545  15.151   0.519  1.00 15.00      B    C  
ATOM   2419  OG  SER D  11     -30.574  14.356   1.697  1.00 15.00      B    O  
ATOM   2420  C   SER D  11     -28.924  16.603  -0.715  1.00 15.00      B    C  
ATOM   2421  O   SER D  11     -29.241  17.647  -0.146  1.00 15.00      B    O  
ATOM   2422  N   ILE D  12     -28.386  16.583  -1.923  1.00 15.00      B    N  
ATOM   2423  CA  ILE D  12     -28.127  17.810  -2.663  1.00 15.00      B    C  
ATOM   2424  CB  ILE D  12     -26.634  17.919  -3.056  1.00 15.00      B    C  
ATOM   2425  CG1 ILE D  12     -25.748  17.915  -1.804  1.00 15.00      B    C  
ATOM   2426  CG2 ILE D  12     -26.363  19.161  -3.895  1.00 15.00      B    C  
ATOM   2427  CD1 ILE D  12     -25.993  19.080  -0.864  1.00 15.00      B    C  
ATOM   2428  C   ILE D  12     -29.009  17.878  -3.906  1.00 15.00      B    C  
ATOM   2429  O   ILE D  12     -29.276  16.862  -4.543  1.00 15.00      B    O  
ATOM   2430  N   GLN D  13     -29.481  19.073  -4.228  1.00 15.00      B    N  
ATOM   2431  CA  GLN D  13     -30.333  19.270  -5.392  1.00 15.00      B    C  
ATOM   2432  CB  GLN D  13     -31.149  20.557  -5.242  1.00 15.00      B    C  
ATOM   2433  CG  GLN D  13     -31.975  20.610  -3.967  1.00 15.00      B    C  
ATOM   2434  CD  GLN D  13     -33.029  19.522  -3.910  1.00 15.00      B    C  
ATOM   2435  OE1 GLN D  13     -34.185  19.745  -4.250  1.00 15.00      B    O  
ATOM   2436  NE2 GLN D  13     -32.628  18.330  -3.496  1.00 15.00      B    N  
ATOM   2437  C   GLN D  13     -29.502  19.317  -6.666  1.00 15.00      B    C  
ATOM   2438  O   GLN D  13     -28.331  19.699  -6.637  1.00 15.00      B    O  
ATOM   2439  N   GLU D  14     -30.109  18.913  -7.772  1.00 15.00      B    N  
ATOM   2440  CA  GLU D  14     -29.436  18.910  -9.063  1.00 15.00      B    C  
ATOM   2441  CB  GLU D  14     -30.357  18.330 -10.138  1.00 15.00      B    C  
ATOM   2442  CG  GLU D  14     -29.801  18.403 -11.551  1.00 15.00      B    C  
ATOM   2443  CD  GLU D  14     -30.666  17.668 -12.554  1.00 15.00      B    C  
ATOM   2444  OE1 GLU D  14     -31.874  17.496 -12.288  1.00 15.00      B    O  
ATOM   2445  OE2 GLU D  14     -30.132  17.249 -13.602  1.00 15.00      B    O  
ATOM   2446  C   GLU D  14     -28.987  20.317  -9.448  1.00 15.00      B    C  
ATOM   2447  O   GLU D  14     -29.790  21.250  -9.484  1.00 15.00      B    O  
ATOM   2448  N   GLY D  15     -27.696  20.464  -9.707  1.00 15.00      B    N  
ATOM   2449  CA  GLY D  15     -27.154  21.750 -10.093  1.00 15.00      B    C  
ATOM   2450  C   GLY D  15     -26.398  22.434  -8.972  1.00 15.00      B    C  
ATOM   2451  O   GLY D  15     -25.512  23.248  -9.228  1.00 15.00      B    O  
ATOM   2452  N   GLU D  16     -26.732  22.089  -7.734  1.00 15.00      B    N  
ATOM   2453  CA  GLU D  16     -26.088  22.693  -6.571  1.00 15.00      B    C  
ATOM   2454  CB  GLU D  16     -26.896  22.444  -5.298  1.00 15.00      B    C  
ATOM   2455  CG  GLU D  16     -27.870  23.561  -4.967  1.00 15.00      B    C  
ATOM   2456  CD  GLU D  16     -27.188  24.915  -4.914  1.00 15.00      B    C  
ATOM   2457  OE1 GLU D  16     -26.356  25.122  -4.006  1.00 15.00      B    O  
ATOM   2458  OE2 GLU D  16     -27.474  25.760  -5.786  1.00 15.00      B    O  
ATOM   2459  C   GLU D  16     -24.638  22.242  -6.401  1.00 15.00      B    C  
ATOM   2460  O   GLU D  16     -24.155  21.361  -7.119  1.00 15.00      B    O  
ATOM   2461  N   ASN D  17     -23.953  22.843  -5.436  1.00 15.00      B    N  
ATOM   2462  CA  ASN D  17     -22.552  22.532  -5.179  1.00 15.00      B    C  
ATOM   2463  CB  ASN D  17     -21.705  23.804  -5.282  1.00 15.00      B    C  
ATOM   2464  CG  ASN D  17     -21.500  24.257  -6.714  1.00 15.00      B    C  
ATOM   2465  OD1 ASN D  17     -21.274  23.445  -7.607  1.00 15.00      B    O  
ATOM   2466  ND2 ASN D  17     -21.581  25.558  -6.945  1.00 15.00      B    N  
ATOM   2467  C   ASN D  17     -22.360  21.893  -3.810  1.00 15.00      B    C  
ATOM   2468  O   ASN D  17     -22.855  22.397  -2.805  1.00 15.00      B    O  
ATOM   2469  N   LEU D  18     -21.623  20.790  -3.771  1.00 15.00      B    N  
ATOM   2470  CA  LEU D  18     -21.372  20.088  -2.517  1.00 15.00      B    C  
ATOM   2471  CB  LEU D  18     -22.110  18.747  -2.500  1.00 15.00      B    C  
ATOM   2472  CG  LEU D  18     -21.572  17.670  -3.445  1.00 15.00      B    C  
ATOM   2473  CD1 LEU D  18     -20.917  16.543  -2.661  1.00 15.00      B    C  
ATOM   2474  CD2 LEU D  18     -22.678  17.139  -4.340  1.00 15.00      B    C  
ATOM   2475  C   LEU D  18     -19.878  19.860  -2.298  1.00 15.00      B    C  
ATOM   2476  O   LEU D  18     -19.093  19.865  -3.247  1.00 15.00      B    O  
ATOM   2477  N   THR D  19     -19.494  19.676  -1.040  1.00 15.00      B    N  
ATOM   2478  CA  THR D  19     -18.103  19.428  -0.675  1.00 15.00      B    C  
ATOM   2479  CB  THR D  19     -17.351  20.746  -0.392  1.00 15.00      B    C  
ATOM   2480  OG1 THR D  19     -17.708  21.734  -1.373  1.00 15.00      B    O  
ATOM   2481  CG2 THR D  19     -15.845  20.522  -0.419  1.00 15.00      B    C  
ATOM   2482  C   THR D  19     -18.053  18.556   0.579  1.00 15.00      B    C  
ATOM   2483  O   THR D  19     -18.420  19.003   1.663  1.00 15.00      B    O  
ATOM   2484  N   VAL D  20     -17.616  17.314   0.424  1.00 15.00      B    N  
ATOM   2485  CA  VAL D  20     -17.536  16.389   1.550  1.00 15.00      B    C  
ATOM   2486  CB  VAL D  20     -17.908  14.949   1.141  1.00 15.00      B    C  
ATOM   2487  CG1 VAL D  20     -19.341  14.903   0.631  1.00 15.00      B    C  
ATOM   2488  CG2 VAL D  20     -16.951  14.420   0.085  1.00 15.00      B    C  
ATOM   2489  C   VAL D  20     -16.146  16.419   2.185  1.00 15.00      B    C  
ATOM   2490  O   VAL D  20     -15.177  16.844   1.551  1.00 15.00      B    O  
ATOM   2491  N   TYR D  21     -16.049  15.965   3.432  1.00 15.00      B    N  
ATOM   2492  CA  TYR D  21     -14.776  15.971   4.146  1.00 15.00      B    C  
ATOM   2493  CB  TYR D  21     -14.823  16.963   5.313  1.00 15.00      B    C  
ATOM   2494  CG  TYR D  21     -15.207  18.371   4.925  1.00 15.00      B    C  
ATOM   2495  CD1 TYR D  21     -14.284  19.225   4.337  1.00 15.00      B    C  
ATOM   2496  CD2 TYR D  21     -16.491  18.848   5.153  1.00 15.00      B    C  
ATOM   2497  CE1 TYR D  21     -14.630  20.514   3.986  1.00 15.00      B    C  
ATOM   2498  CE2 TYR D  21     -16.846  20.135   4.804  1.00 15.00      B    C  
ATOM   2499  CZ  TYR D  21     -15.911  20.964   4.221  1.00 15.00      B    C  
ATOM   2500  OH  TYR D  21     -16.258  22.248   3.872  1.00 15.00      B    O  
ATOM   2501  C   TYR D  21     -14.406  14.596   4.691  1.00 15.00      B    C  
ATOM   2502  O   TYR D  21     -15.267  13.747   4.920  1.00 15.00      B    O  
ATOM   2503  N   CYS D  22     -13.110  14.404   4.897  1.00 15.00      B    N  
ATOM   2504  CA  CYS D  22     -12.564  13.170   5.446  1.00 15.00      B    C  
ATOM   2505  C   CYS D  22     -11.390  13.532   6.348  1.00 15.00      B    C  
ATOM   2506  O   CYS D  22     -10.357  14.004   5.869  1.00 15.00      B    O  
ATOM   2507  CB  CYS D  22     -12.093  12.241   4.320  1.00 15.00      B    C  
ATOM   2508  SG  CYS D  22     -11.261  10.718   4.885  1.00 15.00      B    S  
ATOM   2509  N   ASN D  23     -11.558  13.339   7.649  1.00 15.00      B    N  
ATOM   2510  CA  ASN D  23     -10.511  13.677   8.608  1.00 15.00      B    C  
ATOM   2511  CB  ASN D  23     -11.002  14.754   9.583  1.00 15.00      B    C  
ATOM   2512  CG  ASN D  23     -11.616  15.955   8.891  1.00 15.00      B    C  
ATOM   2513  OD1 ASN D  23     -12.830  16.019   8.693  1.00 15.00      B    O  
ATOM   2514  ND2 ASN D  23     -10.785  16.911   8.514  1.00 15.00      B    N  
ATOM   2515  C   ASN D  23     -10.074  12.451   9.391  1.00 15.00      B    C  
ATOM   2516  O   ASN D  23     -10.822  11.478   9.509  1.00 15.00      B    O  
ATOM   2517  N   SER D  24      -8.863  12.499   9.933  1.00 15.00      B    N  
ATOM   2518  CA  SER D  24      -8.344  11.391  10.713  1.00 15.00      B    C  
ATOM   2519  CB  SER D  24      -7.736  10.314   9.812  1.00 15.00      B    C  
ATOM   2520  OG  SER D  24      -7.429   9.150  10.564  1.00 15.00      B    O  
ATOM   2521  C   SER D  24      -7.328  11.850  11.753  1.00 15.00      B    C  
ATOM   2522  O   SER D  24      -6.723  12.924  11.642  1.00 15.00      B    O  
ATOM   2523  N   SER D  25      -7.151  11.024  12.768  1.00 15.00      B    N  
ATOM   2524  CA  SER D  25      -6.220  11.302  13.839  1.00 15.00      B    C  
ATOM   2525  CB  SER D  25      -6.731  10.643  15.119  1.00 15.00      B    C  
ATOM   2526  OG  SER D  25      -7.503   9.493  14.806  1.00 15.00      B    O  
ATOM   2527  C   SER D  25      -4.832  10.770  13.492  1.00 15.00      B    C  
ATOM   2528  O   SER D  25      -3.820  11.409  13.794  1.00 15.00      B    O  
ATOM   2529  N   SER D  26      -4.797   9.625  12.818  1.00 15.00      B    N  
ATOM   2530  CA  SER D  26      -3.543   8.985  12.441  1.00 15.00      B    C  
ATOM   2531  CB  SER D  26      -3.762   7.476  12.291  1.00 15.00      B    C  
ATOM   2532  OG  SER D  26      -4.675   6.996  13.266  1.00 15.00      B    O  
ATOM   2533  C   SER D  26      -2.987   9.556  11.138  1.00 15.00      B    C  
ATOM   2534  O   SER D  26      -3.736  10.040  10.291  1.00 15.00      B    O  
ATOM   2535  N   VAL D  27      -1.663   9.492  10.975  1.00 15.00      B    N  
ATOM   2536  CA  VAL D  27      -1.038   9.972   9.705  1.00 15.00      B    C  
ATOM   2537  CB  VAL D  27       0.398  10.484   9.930  1.00 15.00      B    C  
ATOM   2538  CG1 VAL D  27       1.074  10.850   8.617  1.00 15.00      B    C  
ATOM   2539  CG2 VAL D  27       0.431  11.658  10.896  1.00 15.00      B    C  
ATOM   2540  C   VAL D  27      -1.071   8.830   8.685  1.00 15.00      B    C  
ATOM   2541  O   VAL D  27      -0.599   7.726   9.021  1.00 15.00      B    O  
ATOM   2542  N   PHE D  28      -1.610   9.090   7.491  1.00 15.00      B    N  
ATOM   2543  CA  PHE D  28      -1.701   8.041   6.441  1.00 15.00      B    C  
ATOM   2544  CB  PHE D  28      -3.142   7.890   5.951  1.00 15.00      B    C  
ATOM   2545  CG  PHE D  28      -4.123   7.488   7.021  1.00 15.00      B    C  
ATOM   2546  CD1 PHE D  28      -3.966   6.301   7.717  1.00 15.00      B    C  
ATOM   2547  CD2 PHE D  28      -5.205   8.294   7.333  1.00 15.00      B    C  
ATOM   2548  CE1 PHE D  28      -4.868   5.928   8.701  1.00 15.00      B    C  
ATOM   2549  CE2 PHE D  28      -6.107   7.920   8.315  1.00 15.00      B    C  
ATOM   2550  CZ  PHE D  28      -5.937   6.739   8.999  1.00 15.00      B    C  
ATOM   2551  C   PHE D  28      -0.762   8.388   5.283  1.00 15.00      B    C  
ATOM   2552  O   PHE D  28      -0.665   9.577   4.922  1.00 15.00      B    O  
ATOM   2553  N   SER D  29      -0.094   7.375   4.724  1.00 15.00      B    N  
ATOM   2554  CA  SER D  29       0.814   7.597   3.570  1.00 15.00      B    C  
ATOM   2555  CB  SER D  29       1.498   6.316   3.174  1.00 15.00      B    C  
ATOM   2556  OG  SER D  29       2.267   5.802   4.252  1.00 15.00      B    O  
ATOM   2557  C   SER D  29       0.026   8.194   2.399  1.00 15.00      B    C  
ATOM   2558  O   SER D  29       0.580   9.069   1.704  1.00 15.00      B    O  
ATOM   2559  N   SER D  30      -1.216   7.741   2.197  1.00 15.00      B    N  
ATOM   2560  CA  SER D  30      -2.038   8.236   1.061  1.00 15.00      B    C  
ATOM   2561  CB  SER D  30      -1.620   7.575  -0.227  1.00 15.00      B    C  
ATOM   2562  OG  SER D  30      -1.763   6.165  -0.138  1.00 15.00      B    O  
ATOM   2563  C   SER D  30      -3.529   8.019   1.334  1.00 15.00      B    C  
ATOM   2564  O   SER D  30      -3.883   6.930   1.830  1.00 15.00      B    O  
ATOM   2565  N   LEU D  31      -4.365   9.015   1.024  1.00 15.00      B    N  
ATOM   2566  CA  LEU D  31      -5.804   8.877   1.188  1.00 15.00      B    C  
ATOM   2567  CB  LEU D  31      -6.423  10.144   1.785  1.00 15.00      B    C  
ATOM   2568  CG  LEU D  31      -6.050  10.462   3.237  1.00 15.00      B    C  
ATOM   2569  CD1 LEU D  31      -6.753  11.724   3.706  1.00 15.00      B    C  
ATOM   2570  CD2 LEU D  31      -6.390   9.297   4.150  1.00 15.00      B    C  
ATOM   2571  C   LEU D  31      -6.441   8.551  -0.153  1.00 15.00      B    C  
ATOM   2572  O   LEU D  31      -6.129   9.177  -1.168  1.00 15.00      B    O  
ATOM   2573  N   GLN D  32      -7.321   7.571  -0.159  1.00 15.00      B    N  
ATOM   2574  CA  GLN D  32      -7.978   7.153  -1.382  1.00 15.00      B    C  
ATOM   2575  CB  GLN D  32      -7.660   5.686  -1.676  1.00 15.00      B    C  
ATOM   2576  CG  GLN D  32      -6.178   5.350  -1.661  1.00 15.00      B    C  
ATOM   2577  CD  GLN D  32      -5.905   3.882  -1.918  1.00 15.00      B    C  
ATOM   2578  OE1 GLN D  32      -6.706   3.015  -1.568  1.00 15.00      B    O  
ATOM   2579  NE2 GLN D  32      -4.772   3.596  -2.534  1.00 15.00      B    N  
ATOM   2580  C   GLN D  32      -9.483   7.352  -1.290  1.00 15.00      B    C  
ATOM   2581  O   GLN D  32     -10.118   6.920  -0.327  1.00 15.00      B    O  
ATOM   2582  N   TRP D  33     -10.045   8.015  -2.288  1.00 15.00      B    N  
ATOM   2583  CA  TRP D  33     -11.478   8.262  -2.335  1.00 15.00      B    C  
ATOM   2584  CB  TRP D  33     -11.769   9.685  -2.822  1.00 15.00      B    C  
ATOM   2585  CG  TRP D  33     -11.543  10.738  -1.776  1.00 15.00      B    C  
ATOM   2586  CD1 TRP D  33     -10.374  11.387  -1.499  1.00 15.00      B    C  
ATOM   2587  CD2 TRP D  33     -12.517  11.263  -0.865  1.00 15.00      B    C  
ATOM   2588  NE1 TRP D  33     -10.561  12.284  -0.474  1.00 15.00      B    N  
ATOM   2589  CE2 TRP D  33     -11.868  12.226  -0.068  1.00 15.00      B    C  
ATOM   2590  CE3 TRP D  33     -13.876  11.013  -0.648  1.00 15.00      B    C  
ATOM   2591  CZ2 TRP D  33     -12.530  12.938   0.929  1.00 15.00      B    C  
ATOM   2592  CZ3 TRP D  33     -14.530  11.719   0.342  1.00 15.00      B    C  
ATOM   2593  CH2 TRP D  33     -13.858  12.672   1.117  1.00 15.00      B    C  
ATOM   2594  C   TRP D  33     -12.152   7.239  -3.241  1.00 15.00      B    C  
ATOM   2595  O   TRP D  33     -11.671   6.961  -4.345  1.00 15.00      B    O  
ATOM   2596  N   TYR D  34     -13.251   6.667  -2.770  1.00 15.00      B    N  
ATOM   2597  CA  TYR D  34     -13.973   5.661  -3.534  1.00 15.00      B    C  
ATOM   2598  CB  TYR D  34     -13.838   4.289  -2.873  1.00 15.00      B    C  
ATOM   2599  CG  TYR D  34     -12.450   3.712  -2.972  1.00 15.00      B    C  
ATOM   2600  CD1 TYR D  34     -11.438   4.148  -2.131  1.00 15.00      B    C  
ATOM   2601  CD2 TYR D  34     -12.148   2.743  -3.918  1.00 15.00      B    C  
ATOM   2602  CE1 TYR D  34     -10.162   3.641  -2.233  1.00 15.00      B    C  
ATOM   2603  CE2 TYR D  34     -10.873   2.225  -4.022  1.00 15.00      B    C  
ATOM   2604  CZ  TYR D  34      -9.884   2.682  -3.177  1.00 15.00      B    C  
ATOM   2605  OH  TYR D  34      -8.610   2.184  -3.283  1.00 15.00      B    O  
ATOM   2606  C   TYR D  34     -15.442   6.007  -3.674  1.00 15.00      B    C  
ATOM   2607  O   TYR D  34     -16.005   6.718  -2.848  1.00 15.00      B    O  
ATOM   2608  N   ARG D  35     -16.057   5.505  -4.747  1.00 15.00      B    N  
ATOM   2609  CA  ARG D  35     -17.507   5.739  -4.971  1.00 15.00      B    C  
ATOM   2610  CB  ARG D  35     -17.709   6.593  -6.226  1.00 15.00      B    C  
ATOM   2611  CG  ARG D  35     -18.969   7.445  -6.209  1.00 15.00      B    C  
ATOM   2612  CD  ARG D  35     -20.162   6.751  -6.833  1.00 15.00      B    C  
ATOM   2613  NE  ARG D  35     -21.033   7.717  -7.486  1.00 15.00      B    N  
ATOM   2614  CZ  ARG D  35     -22.092   7.399  -8.220  1.00 15.00      B    C  
ATOM   2615  NH1 ARG D  35     -22.420   6.131  -8.394  1.00 15.00      B    N  
ATOM   2616  NH2 ARG D  35     -22.819   8.351  -8.775  1.00 15.00      B    N  
ATOM   2617  C   ARG D  35     -18.180   4.369  -5.079  1.00 15.00      B    C  
ATOM   2618  O   ARG D  35     -18.409   3.913  -6.216  1.00 15.00      B    O  
ATOM   2619  N   GLN D  36     -18.446   3.725  -3.940  1.00 15.00      B    N  
ATOM   2620  CA  GLN D  36     -19.015   2.350  -3.954  1.00 15.00      B    C  
ATOM   2621  CB  GLN D  36     -19.223   1.852  -2.524  1.00 15.00      B    C  
ATOM   2622  CG  GLN D  36     -19.419   0.347  -2.430  1.00 15.00      B    C  
ATOM   2623  CD  GLN D  36     -19.165  -0.157  -1.032  1.00 15.00      B    C  
ATOM   2624  OE1 GLN D  36     -19.198   0.599  -0.065  1.00 15.00      B    O  
ATOM   2625  NE2 GLN D  36     -18.902  -1.447  -0.916  1.00 15.00      B    N  
ATOM   2626  C   GLN D  36     -20.332   2.332  -4.735  1.00 15.00      B    C  
ATOM   2627  O   GLN D  36     -20.989   3.389  -4.814  1.00 15.00      B    O  
ATOM   2628  N   GLU D  37     -20.698   1.169  -5.281  1.00 15.00      B    N  
ATOM   2629  CA  GLU D  37     -21.973   1.035  -6.036  1.00 15.00      B    C  
ATOM   2630  CB  GLU D  37     -21.683   0.671  -7.493  1.00 15.00      B    C  
ATOM   2631  CG  GLU D  37     -20.618   1.546  -8.131  1.00 15.00      B    C  
ATOM   2632  CD  GLU D  37     -20.926   3.033  -8.163  1.00 15.00      B    C  
ATOM   2633  OE1 GLU D  37     -20.016   3.815  -8.501  1.00 15.00      B    O  
ATOM   2634  OE2 GLU D  37     -22.076   3.408  -7.857  1.00 15.00      B    O  
ATOM   2635  C   GLU D  37     -22.840  -0.021  -5.344  1.00 15.00      B    C  
ATOM   2636  O   GLU D  37     -22.280  -0.832  -4.581  1.00 15.00      B    O  
ATOM   2637  N   PRO D  38     -24.173  -0.054  -5.568  1.00 15.00      B    N  
ATOM   2638  CA  PRO D  38     -25.047  -0.995  -4.859  1.00 15.00      B    C  
ATOM   2639  CB  PRO D  38     -26.433  -0.748  -5.476  1.00 15.00      B    C  
ATOM   2640  CG  PRO D  38     -26.146  -0.042  -6.785  1.00 15.00      B    C  
ATOM   2641  CD  PRO D  38     -24.905   0.782  -6.517  1.00 15.00      B    C  
ATOM   2642  C   PRO D  38     -24.605  -2.444  -5.101  1.00 15.00      B    C  
ATOM   2643  O   PRO D  38     -24.609  -2.871  -6.241  1.00 15.00      B    O  
ATOM   2644  N   GLY D  39     -24.238  -3.156  -4.031  1.00 15.00      B    N  
ATOM   2645  CA  GLY D  39     -23.782  -4.554  -4.163  1.00 15.00      B    C  
ATOM   2646  C   GLY D  39     -22.531  -4.650  -5.018  1.00 15.00      B    C  
ATOM   2647  O   GLY D  39     -22.232  -5.760  -5.500  1.00 15.00      B    O  
ATOM   2648  N   GLU D  40     -21.823  -3.531  -5.198  1.00 15.00      B    N  
ATOM   2649  CA  GLU D  40     -20.604  -3.513  -6.050  1.00 15.00      B    C  
ATOM   2650  CB  GLU D  40     -20.875  -2.760  -7.353  1.00 15.00      B    C  
ATOM   2651  CG  GLU D  40     -22.124  -3.235  -8.073  1.00 15.00      B    C  
ATOM   2652  CD  GLU D  40     -22.157  -4.722  -8.379  1.00 15.00      B    C  
ATOM   2653  OE1 GLU D  40     -23.269  -5.268  -8.524  1.00 15.00      B    O  
ATOM   2654  OE2 GLU D  40     -21.073  -5.331  -8.477  1.00 15.00      B    O  
ATOM   2655  C   GLU D  40     -19.457  -2.862  -5.272  1.00 15.00      B    C  
ATOM   2656  O   GLU D  40     -19.731  -1.941  -4.479  1.00 15.00      B    O  
ATOM   2657  N   GLY D  41     -18.225  -3.326  -5.496  1.00 15.00      B    N  
ATOM   2658  CA  GLY D  41     -17.062  -2.780  -4.771  1.00 15.00      B    C  
ATOM   2659  C   GLY D  41     -16.857  -1.306  -5.070  1.00 15.00      B    C  
ATOM   2660  O   GLY D  41     -17.144  -0.887  -6.209  1.00 15.00      B    O  
ATOM   2661  N   PRO D  42     -16.378  -0.494  -4.103  1.00 15.00      B    N  
ATOM   2662  CA  PRO D  42     -16.225   0.947  -4.311  1.00 15.00      B    C  
ATOM   2663  CB  PRO D  42     -15.523   1.426  -3.033  1.00 15.00      B    C  
ATOM   2664  CG  PRO D  42     -15.869   0.381  -1.997  1.00 15.00      B    C  
ATOM   2665  CD  PRO D  42     -15.969  -0.920  -2.764  1.00 15.00      B    C  
ATOM   2666  C   PRO D  42     -15.325   1.241  -5.519  1.00 15.00      B    C  
ATOM   2667  O   PRO D  42     -14.203   0.768  -5.533  1.00 15.00      B    O  
ATOM   2668  N   VAL D  43     -15.830   2.009  -6.489  1.00 15.00      B    N  
ATOM   2669  CA  VAL D  43     -15.012   2.392  -7.679  1.00 15.00      B    C  
ATOM   2670  CB  VAL D  43     -15.899   2.950  -8.807  1.00 15.00      B    C  
ATOM   2671  CG1 VAL D  43     -15.076   3.384 -10.010  1.00 15.00      B    C  
ATOM   2672  CG2 VAL D  43     -16.977   1.959  -9.219  1.00 15.00      B    C  
ATOM   2673  C   VAL D  43     -13.976   3.422  -7.224  1.00 15.00      B    C  
ATOM   2674  O   VAL D  43     -14.370   4.367  -6.513  1.00 15.00      B    O  
ATOM   2675  N   LEU D  44     -12.706   3.255  -7.611  1.00 15.00      B    N  
ATOM   2676  CA  LEU D  44     -11.674   4.191  -7.086  1.00 15.00      B    C  
ATOM   2677  CB  LEU D  44     -10.283   3.666  -7.450  1.00 15.00      B    C  
ATOM   2678  CG  LEU D  44      -9.131   4.627  -7.154  1.00 15.00      B    C  
ATOM   2679  CD1 LEU D  44      -8.994   4.870  -5.659  1.00 15.00      B    C  
ATOM   2680  CD2 LEU D  44      -7.826   4.105  -7.734  1.00 15.00      B    C  
ATOM   2681  C   LEU D  44     -11.897   5.587  -7.675  1.00 15.00      B    C  
ATOM   2682  O   LEU D  44     -12.278   5.672  -8.859  1.00 15.00      B    O  
ATOM   2683  N   LEU D  45     -11.664   6.635  -6.880  1.00 15.00      B    N  
ATOM   2684  CA  LEU D  45     -11.790   8.027  -7.389  1.00 15.00      B    C  
ATOM   2685  CB  LEU D  45     -12.634   8.849  -6.410  1.00 15.00      B    C  
ATOM   2686  CG  LEU D  45     -14.030   8.297  -6.127  1.00 15.00      B    C  
ATOM   2687  CD1 LEU D  45     -14.767   9.176  -5.129  1.00 15.00      B    C  
ATOM   2688  CD2 LEU D  45     -14.828   8.165  -7.414  1.00 15.00      B    C  
ATOM   2689  C   LEU D  45     -10.388   8.627  -7.544  1.00 15.00      B    C  
ATOM   2690  O   LEU D  45     -10.023   8.978  -8.681  1.00 15.00      B    O  
ATOM   2691  N   VAL D  46      -9.633   8.720  -6.444  1.00 15.00      B    N  
ATOM   2692  CA  VAL D  46      -8.276   9.343  -6.495  1.00 15.00      B    C  
ATOM   2693  CB  VAL D  46      -8.373  10.881  -6.484  1.00 15.00      B    C  
ATOM   2694  CG1 VAL D  46      -8.714  11.406  -5.098  1.00 15.00      B    C  
ATOM   2695  CG2 VAL D  46      -7.097  11.530  -6.999  1.00 15.00      B    C  
ATOM   2696  C   VAL D  46      -7.442   8.838  -5.313  1.00 15.00      B    C  
ATOM   2697  O   VAL D  46      -8.039   8.292  -4.363  1.00 15.00      B    O  
ATOM   2698  N   THR D  47      -6.118   9.012  -5.374  1.00 15.00      B    N  
ATOM   2699  CA  THR D  47      -5.229   8.614  -4.249  1.00 15.00      B    C  
ATOM   2700  CB  THR D  47      -4.450   7.334  -4.578  1.00 15.00      B    C  
ATOM   2701  OG1 THR D  47      -5.395   6.302  -4.861  1.00 15.00      B    O  
ATOM   2702  CG2 THR D  47      -3.534   6.895  -3.456  1.00 15.00      B    C  
ATOM   2703  C   THR D  47      -4.303   9.789  -3.918  1.00 15.00      B    C  
ATOM   2704  O   THR D  47      -3.183   9.827  -4.464  1.00 15.00      B    O  
ATOM   2705  N   VAL D  48      -4.762  10.716  -3.072  1.00 15.00      B    N  
ATOM   2706  CA  VAL D  48      -3.967  11.885  -2.717  1.00 15.00      B    C  
ATOM   2707  CB  VAL D  48      -4.805  12.984  -2.024  1.00 15.00      B    C  
ATOM   2708  CG1 VAL D  48      -5.612  13.764  -3.050  1.00 15.00      B    C  
ATOM   2709  CG2 VAL D  48      -5.726  12.392  -0.967  1.00 15.00      B    C  
ATOM   2710  C   VAL D  48      -2.806  11.458  -1.828  1.00 15.00      B    C  
ATOM   2711  O   VAL D  48      -3.004  10.752  -0.835  1.00 15.00      B    O  
ATOM   2712  N   VAL D  49      -1.597  11.866  -2.189  1.00 15.00      B    N  
ATOM   2713  CA  VAL D  49      -0.413  11.478  -1.433  1.00 15.00      B    C  
ATOM   2714  CB  VAL D  49       0.487  10.520  -2.248  1.00 15.00      B    C  
ATOM   2715  CG1 VAL D  49       1.492   9.819  -1.348  1.00 15.00      B    C  
ATOM   2716  CG2 VAL D  49      -0.347   9.504  -3.016  1.00 15.00      B    C  
ATOM   2717  C   VAL D  49       0.410  12.687  -0.993  1.00 15.00      B    C  
ATOM   2718  O   VAL D  49       0.818  12.782   0.169  1.00 15.00      B    O  
ATOM   2719  N   THR D  50       0.651  13.606  -1.916  1.00 15.00      B    N  
ATOM   2720  CA  THR D  50       1.439  14.796  -1.618  1.00 15.00      B    C  
ATOM   2721  CB  THR D  50       1.903  15.499  -2.912  1.00 15.00      B    C  
ATOM   2722  OG1 THR D  50       2.390  14.515  -3.836  1.00 15.00      B    O  
ATOM   2723  CG2 THR D  50       3.022  16.490  -2.616  1.00 15.00      B    C  
ATOM   2724  C   THR D  50       0.658  15.776  -0.738  1.00 15.00      B    C  
ATOM   2725  O   THR D  50      -0.563  15.879  -0.836  1.00 15.00      B    O  
ATOM   2726  N   GLY D  51       1.365  16.476   0.139  1.00 15.00      B    N  
ATOM   2727  CA  GLY D  51       0.718  17.434   1.012  1.00 15.00      B    C  
ATOM   2728  C   GLY D  51       0.513  18.765   0.321  1.00 15.00      B    C  
ATOM   2729  O   GLY D  51       1.416  19.260  -0.351  1.00 15.00      B    O  
ATOM   2730  N   GLY D  52      -0.677  19.333   0.472  1.00 15.00      B    N  
ATOM   2731  CA  GLY D  52      -0.977  20.610  -0.149  1.00 15.00      B    C  
ATOM   2732  C   GLY D  52      -1.199  20.484  -1.644  1.00 15.00      B    C  
ATOM   2733  O   GLY D  52      -0.971  21.430  -2.397  1.00 15.00      B    O  
ATOM   2734  N   GLU D  53      -1.645  19.313  -2.075  1.00 15.00      B    N  
ATOM   2735  CA  GLU D  53      -1.890  19.068  -3.488  1.00 15.00      B    C  
ATOM   2736  CB  GLU D  53      -1.338  17.706  -3.901  1.00 15.00      B    C  
ATOM   2737  CG  GLU D  53      -2.144  16.541  -3.361  1.00 15.00      B    C  
ATOM   2738  CD  GLU D  53      -2.106  15.339  -4.270  1.00 15.00      B    C  
ATOM   2739  OE1 GLU D  53      -2.174  14.203  -3.760  1.00 15.00      B    O  
ATOM   2740  OE2 GLU D  53      -2.029  15.519  -5.505  1.00 15.00      B    O  
ATOM   2741  C   GLU D  53      -3.380  19.136  -3.802  1.00 15.00      B    C  
ATOM   2742  O   GLU D  53      -4.224  18.994  -2.909  1.00 15.00      B    O  
ATOM   2743  N   VAL D  54      -3.700  19.343  -5.074  1.00 15.00      B    N  
ATOM   2744  CA  VAL D  54      -5.086  19.437  -5.510  1.00 15.00      B    C  
ATOM   2745  CB  VAL D  54      -5.491  20.897  -5.825  1.00 15.00      B    C  
ATOM   2746  CG1 VAL D  54      -6.997  21.009  -6.011  1.00 15.00      B    C  
ATOM   2747  CG2 VAL D  54      -5.010  21.855  -4.743  1.00 15.00      B    C  
ATOM   2748  C   VAL D  54      -5.327  18.584  -6.755  1.00 15.00      B    C  
ATOM   2749  O   VAL D  54      -4.843  18.903  -7.842  1.00 15.00      B    O  
ATOM   2750  N   LYS D  55      -6.074  17.503  -6.591  1.00 15.00      B    N  
ATOM   2751  CA  LYS D  55      -6.403  16.616  -7.700  1.00 15.00      B    C  
ATOM   2752  CB  LYS D  55      -6.445  15.152  -7.225  1.00 15.00      B    C  
ATOM   2753  CG  LYS D  55      -5.182  14.654  -6.521  1.00 15.00      B    C  
ATOM   2754  CD  LYS D  55      -4.116  14.195  -7.511  1.00 15.00      B    C  
ATOM   2755  CE  LYS D  55      -3.503  12.852  -7.114  1.00 15.00      B    C  
ATOM   2756  NZ  LYS D  55      -2.508  12.963  -6.009  1.00 15.00      B    N1+
ATOM   2757  C   LYS D  55      -7.770  17.023  -8.253  1.00 15.00      B    C  
ATOM   2758  O   LYS D  55      -8.718  17.194  -7.494  1.00 15.00      B    O  
ATOM   2759  N   LYS D  56      -7.861  17.205  -9.572  1.00 15.00      B    N  
ATOM   2760  CA  LYS D  56      -9.143  17.675 -10.162  1.00 15.00      B    C  
ATOM   2761  CB  LYS D  56      -8.974  19.061 -10.793  1.00 15.00      B    C  
ATOM   2762  CG  LYS D  56     -10.250  19.665 -11.363  1.00 15.00      B    C  
ATOM   2763  CD  LYS D  56     -10.198  21.172 -11.511  1.00 15.00      B    C  
ATOM   2764  CE  LYS D  56     -10.330  21.911 -10.196  1.00 15.00      B    C  
ATOM   2765  NZ  LYS D  56      -9.164  21.689  -9.308  1.00 15.00      B    N1+
ATOM   2766  C   LYS D  56      -9.644  16.653 -11.186  1.00 15.00      B    C  
ATOM   2767  O   LYS D  56      -9.007  16.521 -12.249  1.00 15.00      B    O  
ATOM   2768  N   LEU D  57     -10.742  15.962 -10.869  1.00 15.00      B    N  
ATOM   2769  CA  LEU D  57     -11.329  14.976 -11.814  1.00 15.00      B    C  
ATOM   2770  CB  LEU D  57     -11.459  13.626 -11.104  1.00 15.00      B    C  
ATOM   2771  CG  LEU D  57     -10.169  13.091 -10.485  1.00 15.00      B    C  
ATOM   2772  CD1 LEU D  57     -10.384  11.698  -9.919  1.00 15.00      B    C  
ATOM   2773  CD2 LEU D  57      -9.042  13.080 -11.506  1.00 15.00      B    C  
ATOM   2774  C   LEU D  57     -12.693  15.493 -12.277  1.00 15.00      B    C  
ATOM   2775  O   LEU D  57     -13.697  15.202 -11.595  1.00 15.00      B    O  
ATOM   2776  N   LYS D  58     -12.720  16.233 -13.388  1.00 15.00      B    N  
ATOM   2777  CA  LYS D  58     -13.991  16.805 -13.904  1.00 15.00      B    C  
ATOM   2778  CB  LYS D  58     -14.927  15.687 -14.372  1.00 15.00      B    C  
ATOM   2779  CG  LYS D  58     -14.340  14.744 -15.413  1.00 15.00      B    C  
ATOM   2780  CD  LYS D  58     -15.294  13.646 -15.831  1.00 15.00      B    C  
ATOM   2781  CE  LYS D  58     -14.701  12.708 -16.860  1.00 15.00      B    C  
ATOM   2782  NZ  LYS D  58     -15.656  11.640 -17.243  1.00 15.00      B    N1+
ATOM   2783  C   LYS D  58     -14.647  17.642 -12.801  1.00 15.00      B    C  
ATOM   2784  O   LYS D  58     -13.934  18.448 -12.171  1.00 15.00      B    O  
ATOM   2785  N   ARG D  59     -15.950  17.449 -12.578  1.00 15.00      B    N  
ATOM   2786  CA  ARG D  59     -16.689  18.237 -11.554  1.00 15.00      B    C  
ATOM   2787  CB  ARG D  59     -18.195  18.004 -11.706  1.00 15.00      B    C  
ATOM   2788  CG  ARG D  59     -18.757  18.531 -13.019  1.00 15.00      B    C  
ATOM   2789  CD  ARG D  59     -20.256  18.353 -13.158  1.00 15.00      B    C  
ATOM   2790  NE  ARG D  59     -20.626  16.948 -13.229  1.00 15.00      B    N  
ATOM   2791  CZ  ARG D  59     -21.022  16.221 -12.192  1.00 15.00      B    C  
ATOM   2792  NH1 ARG D  59     -21.108  16.770 -10.992  1.00 15.00      B    N  
ATOM   2793  NH2 ARG D  59     -21.336  14.950 -12.362  1.00 15.00      B    N  
ATOM   2794  C   ARG D  59     -16.186  17.865 -10.154  1.00 15.00      B    C  
ATOM   2795  O   ARG D  59     -16.216  18.740  -9.267  1.00 15.00      B    O  
ATOM   2796  N   LEU D  60     -15.747  16.616  -9.970  1.00 15.00      B    N  
ATOM   2797  CA  LEU D  60     -15.209  16.179  -8.653  1.00 15.00      B    C  
ATOM   2798  CB  LEU D  60     -15.134  14.649  -8.616  1.00 15.00      B    C  
ATOM   2799  CG  LEU D  60     -16.404  13.941  -8.146  1.00 15.00      B    C  
ATOM   2800  CD1 LEU D  60     -17.566  14.224  -9.085  1.00 15.00      B    C  
ATOM   2801  CD2 LEU D  60     -16.173  12.443  -8.019  1.00 15.00      B    C  
ATOM   2802  C   LEU D  60     -13.827  16.803  -8.440  1.00 15.00      B    C  
ATOM   2803  O   LEU D  60     -12.945  16.594  -9.296  1.00 15.00      B    O  
ATOM   2804  N   THR D  61     -13.652  17.538  -7.338  1.00 15.00      B    N  
ATOM   2805  CA  THR D  61     -12.340  18.160  -7.022  1.00 15.00      B    C  
ATOM   2806  CB  THR D  61     -12.440  19.690  -7.005  1.00 15.00      B    C  
ATOM   2807  OG1 THR D  61     -12.906  20.114  -8.287  1.00 15.00      B    O  
ATOM   2808  CG2 THR D  61     -11.121  20.362  -6.690  1.00 15.00      B    C  
ATOM   2809  C   THR D  61     -11.845  17.610  -5.683  1.00 15.00      B    C  
ATOM   2810  O   THR D  61     -12.654  17.556  -4.739  1.00 15.00      B    O  
ATOM   2811  N   PHE D  62     -10.571  17.221  -5.607  1.00 15.00      B    N  
ATOM   2812  CA  PHE D  62     -10.039  16.637  -4.388  1.00 15.00      B    C  
ATOM   2813  CB  PHE D  62      -9.533  15.215  -4.660  1.00 15.00      B    C  
ATOM   2814  CG  PHE D  62     -10.517  14.311  -5.349  1.00 15.00      B    C  
ATOM   2815  CD1 PHE D  62     -10.663  14.341  -6.728  1.00 15.00      B    C  
ATOM   2816  CD2 PHE D  62     -11.284  13.419  -4.619  1.00 15.00      B    C  
ATOM   2817  CE1 PHE D  62     -11.557  13.501  -7.363  1.00 15.00      B    C  
ATOM   2818  CE2 PHE D  62     -12.180  12.576  -5.248  1.00 15.00      B    C  
ATOM   2819  CZ  PHE D  62     -12.317  12.617  -6.623  1.00 15.00      B    C  
ATOM   2820  C   PHE D  62      -8.880  17.479  -3.874  1.00 15.00      B    C  
ATOM   2821  O   PHE D  62      -7.998  17.864  -4.638  1.00 15.00      B    O  
ATOM   2822  N   GLN D  63      -8.883  17.761  -2.586  1.00 15.00      B    N  
ATOM   2823  CA  GLN D  63      -7.822  18.553  -1.988  1.00 15.00      B    C  
ATOM   2824  CB  GLN D  63      -8.358  19.925  -1.574  1.00 15.00      B    C  
ATOM   2825  CG  GLN D  63      -7.378  21.065  -1.793  1.00 15.00      B    C  
ATOM   2826  CD  GLN D  63      -8.069  22.408  -1.905  1.00 15.00      B    C  
ATOM   2827  OE1 GLN D  63      -8.477  22.824  -2.988  1.00 15.00      B    O  
ATOM   2828  NE2 GLN D  63      -8.202  23.104  -0.784  1.00 15.00      B    N  
ATOM   2829  C   GLN D  63      -7.228  17.829  -0.787  1.00 15.00      B    C  
ATOM   2830  O   GLN D  63      -7.961  17.284   0.043  1.00 15.00      B    O  
ATOM   2831  N   PHE D  64      -5.905  17.804  -0.712  1.00 15.00      B    N  
ATOM   2832  CA  PHE D  64      -5.216  17.154   0.392  1.00 15.00      B    C  
ATOM   2833  CB  PHE D  64      -4.235  16.095  -0.122  1.00 15.00      B    C  
ATOM   2834  CG  PHE D  64      -3.835  15.067   0.906  1.00 15.00      B    C  
ATOM   2835  CD1 PHE D  64      -4.541  14.934   2.092  1.00 15.00      B    C  
ATOM   2836  CD2 PHE D  64      -2.757  14.228   0.681  1.00 15.00      B    C  
ATOM   2837  CE1 PHE D  64      -4.179  13.988   3.030  1.00 15.00      B    C  
ATOM   2838  CE2 PHE D  64      -2.388  13.279   1.616  1.00 15.00      B    C  
ATOM   2839  CZ  PHE D  64      -3.100  13.159   2.791  1.00 15.00      B    C  
ATOM   2840  C   PHE D  64      -4.484  18.195   1.224  1.00 15.00      B    C  
ATOM   2841  O   PHE D  64      -3.627  18.915   0.714  1.00 15.00      B    O  
ATOM   2842  N   GLY D  65      -4.795  18.242   2.523  1.00 15.00      B    N  
ATOM   2843  CA  GLY D  65      -4.074  19.163   3.424  1.00 15.00      B    C  
ATOM   2844  C   GLY D  65      -2.720  18.593   3.808  1.00 15.00      B    C  
ATOM   2845  O   GLY D  65      -2.502  17.386   3.576  1.00 15.00      B    O  
ATOM   2846  N   ASP D  66      -1.841  19.423   4.378  1.00 15.00      B    N  
ATOM   2847  CA  ASP D  66      -0.478  18.967   4.765  1.00 15.00      B    C  
ATOM   2848  CB  ASP D  66       0.430  20.153   5.096  1.00 15.00      B    C  
ATOM   2849  CG  ASP D  66       0.623  21.104   3.928  1.00 15.00      B    C  
ATOM   2850  OD2 ASP D  66       1.296  22.136   4.119  1.00 15.00      B    O  
ATOM   2851  OD1 ASP D  66       0.097  20.805   2.838  1.00 15.00      B    O  
ATOM   2852  C   ASP D  66      -0.585  17.981   5.934  1.00 15.00      B    C  
ATOM   2853  O   ASP D  66       0.416  17.292   6.214  1.00 15.00      B    O  
ATOM   2854  N   ALA D  67      -1.752  17.918   6.582  1.00 15.00      B    N  
ATOM   2855  CA  ALA D  67      -1.949  17.008   7.734  1.00 15.00      B    C  
ATOM   2856  CB  ALA D  67      -3.354  17.147   8.264  1.00 15.00      B    C  
ATOM   2857  C   ALA D  67      -1.655  15.566   7.308  1.00 15.00      B    C  
ATOM   2858  O   ALA D  67      -1.157  14.796   8.152  1.00 15.00      B    O  
ATOM   2859  N   ARG D  68      -1.965  15.221   6.053  1.00 15.00      B    N  
ATOM   2860  CA  ARG D  68      -1.748  13.837   5.548  1.00 15.00      B    C  
ATOM   2861  CB  ARG D  68      -0.296  13.397   5.763  1.00 15.00      B    C  
ATOM   2862  CG  ARG D  68       0.717  14.199   4.961  1.00 15.00      B    C  
ATOM   2863  CD  ARG D  68       2.128  13.678   5.148  1.00 15.00      B    C  
ATOM   2864  NE  ARG D  68       2.212  12.241   4.926  1.00 15.00      B    N  
ATOM   2865  CZ  ARG D  68       2.314  11.670   3.732  1.00 15.00      B    C  
ATOM   2866  NH1 ARG D  68       2.335  12.417   2.642  1.00 15.00      B    N  
ATOM   2867  NH2 ARG D  68       2.387  10.355   3.632  1.00 15.00      B    N  
ATOM   2868  C   ARG D  68      -2.733  12.894   6.245  1.00 15.00      B    C  
ATOM   2869  O   ARG D  68      -2.509  11.667   6.200  1.00 15.00      B    O  
ATOM   2870  N   LYS D  69      -3.775  13.452   6.866  1.00 15.00      B    N  
ATOM   2871  CA  LYS D  69      -4.792  12.627   7.568  1.00 15.00      B    C  
ATOM   2872  CB  LYS D  69      -4.608  12.749   9.083  1.00 15.00      B    C  
ATOM   2873  CG  LYS D  69      -3.165  12.873   9.553  1.00 15.00      B    C  
ATOM   2874  CD  LYS D  69      -3.033  12.983  11.055  1.00 15.00      B    C  
ATOM   2875  CE  LYS D  69      -3.817  14.141  11.635  1.00 15.00      B    C  
ATOM   2876  NZ  LYS D  69      -3.752  14.160  13.115  1.00 15.00      B    N1+
ATOM   2877  C   LYS D  69      -6.187  13.110   7.163  1.00 15.00      B    C  
ATOM   2878  O   LYS D  69      -7.157  12.361   7.389  1.00 15.00      B    O  
ATOM   2879  N   ASP D  70      -6.279  14.314   6.590  1.00 15.00      B    N  
ATOM   2880  CA  ASP D  70      -7.604  14.892   6.237  1.00 15.00      B    C  
ATOM   2881  CB  ASP D  70      -7.901  16.143   7.068  1.00 15.00      B    C  
ATOM   2882  CG  ASP D  70      -7.849  15.912   8.569  1.00 15.00      B    C  
ATOM   2883  OD1 ASP D  70      -7.567  14.770   8.980  1.00 15.00      B    O  
ATOM   2884  OD2 ASP D  70      -8.095  16.878   9.317  1.00 15.00      B    O  
ATOM   2885  C   ASP D  70      -7.658  15.199   4.736  1.00 15.00      B    C  
ATOM   2886  O   ASP D  70      -6.625  15.630   4.187  1.00 15.00      B    O  
ATOM   2887  N   SER D  71      -8.820  14.992   4.107  1.00 15.00      B    N  
ATOM   2888  CA  SER D  71      -8.986  15.294   2.660  1.00 15.00      B    C  
ATOM   2889  CB  SER D  71      -8.616  14.107   1.811  1.00 15.00      B    C  
ATOM   2890  OG  SER D  71      -8.714  14.425   0.430  1.00 15.00      B    O  
ATOM   2891  C   SER D  71     -10.423  15.751   2.385  1.00 15.00      B    C  
ATOM   2892  O   SER D  71     -11.331  15.300   3.110  1.00 15.00      B    O  
ATOM   2893  N   SER D  72     -10.617  16.609   1.379  1.00 15.00      B    N  
ATOM   2894  CA  SER D  72     -11.941  17.107   1.051  1.00 15.00      B    C  
ATOM   2895  CB  SER D  72     -12.062  18.580   1.453  1.00 15.00      B    C  
ATOM   2896  OG  SER D  72     -10.794  19.220   1.436  1.00 15.00      B    O  
ATOM   2897  C   SER D  72     -12.227  16.932  -0.436  1.00 15.00      B    C  
ATOM   2898  O   SER D  72     -11.334  17.103  -1.269  1.00 15.00      B    O  
ATOM   2899  N   LEU D  73     -13.464  16.583  -0.760  1.00 15.00      B    N  
ATOM   2900  CA  LEU D  73     -13.869  16.389  -2.143  1.00 15.00      B    C  
ATOM   2901  CB  LEU D  73     -14.265  14.928  -2.394  1.00 15.00      B    C  
ATOM   2902  CG  LEU D  73     -15.214  14.663  -3.572  1.00 15.00      B    C  
ATOM   2903  CD1 LEU D  73     -14.572  15.052  -4.895  1.00 15.00      B    C  
ATOM   2904  CD2 LEU D  73     -15.654  13.208  -3.592  1.00 15.00      B    C  
ATOM   2905  C   LEU D  73     -15.020  17.322  -2.500  1.00 15.00      B    C  
ATOM   2906  O   LEU D  73     -16.114  17.219  -1.945  1.00 15.00      B    O  
ATOM   2907  N   HIS D  74     -14.784  18.223  -3.457  1.00 15.00      B    N  
ATOM   2908  CA  HIS D  74     -15.884  19.114  -3.916  1.00 15.00      B    C  
ATOM   2909  CB  HIS D  74     -15.400  20.557  -4.099  1.00 15.00      B    C  
ATOM   2910  CG  HIS D  74     -16.400  21.409  -4.805  1.00 15.00      B    C  
ATOM   2911  ND1 HIS D  74     -17.397  22.088  -4.134  1.00 15.00      B    N  
ATOM   2912  CD2 HIS D  74     -16.578  21.674  -6.117  1.00 15.00      B    C  
ATOM   2913  CE1 HIS D  74     -18.140  22.745  -5.001  1.00 15.00      B    C  
ATOM   2914  NE2 HIS D  74     -17.657  22.508  -6.225  1.00 15.00      B    N1+
ATOM   2915  C   HIS D  74     -16.490  18.575  -5.215  1.00 15.00      B    C  
ATOM   2916  O   HIS D  74     -15.716  18.123  -6.081  1.00 15.00      B    O  
ATOM   2917  N   ILE D  75     -17.819  18.627  -5.341  1.00 15.00      B    N  
ATOM   2918  CA  ILE D  75     -18.490  18.196  -6.604  1.00 15.00      B    C  
ATOM   2919  CB  ILE D  75     -19.410  16.985  -6.356  1.00 15.00      B    C  
ATOM   2920  CG1 ILE D  75     -18.633  15.791  -5.795  1.00 15.00      B    C  
ATOM   2921  CG2 ILE D  75     -20.172  16.618  -7.621  1.00 15.00      B    C  
ATOM   2922  CD1 ILE D  75     -19.474  14.553  -5.587  1.00 15.00      B    C  
ATOM   2923  C   ILE D  75     -19.257  19.396  -7.167  1.00 15.00      B    C  
ATOM   2924  O   ILE D  75     -20.125  19.930  -6.447  1.00 15.00      B    O  
ATOM   2925  N   THR D  76     -18.942  19.804  -8.400  1.00 15.00      B    N  
ATOM   2926  CA  THR D  76     -19.597  20.993  -9.007  1.00 15.00      B    C  
ATOM   2927  CB  THR D  76     -18.660  21.692 -10.000  1.00 15.00      B    C  
ATOM   2928  OG1 THR D  76     -18.570  20.880 -11.171  1.00 15.00      B    O  
ATOM   2929  CG2 THR D  76     -17.277  21.934  -9.436  1.00 15.00      B    C  
ATOM   2930  C   THR D  76     -20.900  20.572  -9.691  1.00 15.00      B    C  
ATOM   2931  O   THR D  76     -20.926  19.467 -10.269  1.00 15.00      B    O  
ATOM   2932  N   ALA D  77     -21.933  21.418  -9.623  1.00 15.00      B    N  
ATOM   2933  CA  ALA D  77     -23.214  21.121 -10.307  1.00 15.00      B    C  
ATOM   2934  CB  ALA D  77     -23.076  21.373 -11.788  1.00 15.00      B    C  
ATOM   2935  C   ALA D  77     -23.634  19.676 -10.020  1.00 15.00      B    C  
ATOM   2936  O   ALA D  77     -23.641  18.865 -10.966  1.00 15.00      B    O  
ATOM   2937  N   ALA D  78     -23.968  19.373  -8.762  1.00 15.00      B    N  
ATOM   2938  CA  ALA D  78     -24.378  18.000  -8.389  1.00 15.00      B    C  
ATOM   2939  CB  ALA D  78     -24.945  17.996  -6.991  1.00 15.00      B    C  
ATOM   2940  C   ALA D  78     -25.399  17.486  -9.407  1.00 15.00      B    C  
ATOM   2941  O   ALA D  78     -26.432  18.156  -9.598  1.00 15.00      B    O  
ATOM   2942  N   GLN D  79     -25.116  16.341 -10.034  1.00 15.00      B    N  
ATOM   2943  CA  GLN D  79     -26.031  15.771 -11.060  1.00 15.00      B    C  
ATOM   2944  CB  GLN D  79     -25.248  15.449 -12.333  1.00 15.00      B    C  
ATOM   2945  CG  GLN D  79     -24.546  16.659 -12.931  1.00 15.00      B    C  
ATOM   2946  CD  GLN D  79     -23.640  16.292 -14.080  1.00 15.00      B    C  
ATOM   2947  OE1 GLN D  79     -23.465  15.121 -14.409  1.00 15.00      B    O  
ATOM   2948  NE2 GLN D  79     -23.047  17.300 -14.699  1.00 15.00      B    N  
ATOM   2949  C   GLN D  79     -26.700  14.519 -10.486  1.00 15.00      B    C  
ATOM   2950  O   GLN D  79     -26.082  13.867  -9.623  1.00 15.00      B    O  
ATOM   2951  N   PRO D  80     -27.929  14.152 -10.913  1.00 15.00      B    N  
ATOM   2952  CA  PRO D  80     -28.635  13.001 -10.329  1.00 15.00      B    C  
ATOM   2953  CB  PRO D  80     -29.895  12.874 -11.190  1.00 15.00      B    C  
ATOM   2954  CG  PRO D  80     -30.088  14.225 -11.784  1.00 15.00      B    C  
ATOM   2955  CD  PRO D  80     -28.714  14.795 -11.982  1.00 15.00      B    C  
ATOM   2956  C   PRO D  80     -27.806  11.724 -10.435  1.00 15.00      B    C  
ATOM   2957  O   PRO D  80     -28.000  10.772  -9.676  1.00 15.00      B    O  
ATOM   2958  N   GLY D  81     -26.866  11.725 -11.372  1.00 15.00      B    N  
ATOM   2959  CA  GLY D  81     -26.014  10.577 -11.577  1.00 15.00      B    C  
ATOM   2960  C   GLY D  81     -24.801  10.577 -10.669  1.00 15.00      B    C  
ATOM   2961  O   GLY D  81     -23.969   9.681 -10.757  1.00 15.00      B    O  
ATOM   2962  N   ASP D  82     -24.700  11.582  -9.799  1.00 15.00      B    N  
ATOM   2963  CA  ASP D  82     -23.576  11.680  -8.865  1.00 15.00      B    C  
ATOM   2964  CB  ASP D  82     -23.194  13.141  -8.599  1.00 15.00      B    C  
ATOM   2965  CG  ASP D  82     -22.608  13.848  -9.802  1.00 15.00      B    C  
ATOM   2966  OD1 ASP D  82     -22.025  13.179 -10.680  1.00 15.00      B    O  
ATOM   2967  OD2 ASP D  82     -22.726  15.089  -9.874  1.00 15.00      B    O  
ATOM   2968  C   ASP D  82     -23.925  11.007  -7.546  1.00 15.00      B    C  
ATOM   2969  O   ASP D  82     -23.132  11.006  -6.604  1.00 15.00      B    O  
ATOM   2970  N   THR D  83     -25.129  10.453  -7.489  1.00 15.00      B    N  
ATOM   2971  CA  THR D  83     -25.617   9.766  -6.304  1.00 15.00      B    C  
ATOM   2972  CB  THR D  83     -27.106   9.403  -6.482  1.00 15.00      B    C  
ATOM   2973  OG1 THR D  83     -27.843  10.578  -6.855  1.00 15.00      B    O  
ATOM   2974  CG2 THR D  83     -27.690   8.824  -5.202  1.00 15.00      B    C  
ATOM   2975  C   THR D  83     -24.814   8.488  -6.054  1.00 15.00      B    C  
ATOM   2976  O   THR D  83     -24.599   7.697  -6.970  1.00 15.00      B    O  
ATOM   2977  N   GLY D  84     -24.366   8.301  -4.817  1.00 15.00      B    N  
ATOM   2978  CA  GLY D  84     -23.599   7.119  -4.480  1.00 15.00      B    C  
ATOM   2979  C   GLY D  84     -22.932   7.230  -3.124  1.00 15.00      B    C  
ATOM   2980  O   GLY D  84     -23.041   8.259  -2.451  1.00 15.00      B    O  
ATOM   2981  N   LEU D  85     -22.243   6.171  -2.719  1.00 15.00      B    N  
ATOM   2982  CA  LEU D  85     -21.553   6.151  -1.440  1.00 15.00      B    C  
ATOM   2983  CB  LEU D  85     -21.684   4.775  -0.780  1.00 15.00      B    C  
ATOM   2984  CG  LEU D  85     -21.085   4.633   0.623  1.00 15.00      B    C  
ATOM   2985  CD1 LEU D  85     -21.771   5.573   1.602  1.00 15.00      B    C  
ATOM   2986  CD2 LEU D  85     -21.187   3.194   1.103  1.00 15.00      B    C  
ATOM   2987  C   LEU D  85     -20.086   6.513  -1.626  1.00 15.00      B    C  
ATOM   2988  O   LEU D  85     -19.300   5.723  -2.156  1.00 15.00      B    O  
ATOM   2989  N   TYR D  86     -19.726   7.714  -1.207  1.00 15.00      B    N  
ATOM   2990  CA  TYR D  86     -18.355   8.186  -1.329  1.00 15.00      B    C  
ATOM   2991  CB  TYR D  86     -18.318   9.694  -1.601  1.00 15.00      B    C  
ATOM   2992  CG  TYR D  86     -18.816  10.065  -2.983  1.00 15.00      B    C  
ATOM   2993  CD1 TYR D  86     -20.173  10.081  -3.276  1.00 15.00      B    C  
ATOM   2994  CD2 TYR D  86     -17.925  10.385  -4.000  1.00 15.00      B    C  
ATOM   2995  CE1 TYR D  86     -20.628  10.401  -4.538  1.00 15.00      B    C  
ATOM   2996  CE2 TYR D  86     -18.372  10.712  -5.267  1.00 15.00      B    C  
ATOM   2997  CZ  TYR D  86     -19.726  10.716  -5.529  1.00 15.00      B    C  
ATOM   2998  OH  TYR D  86     -20.178  11.029  -6.788  1.00 15.00      B    O  
ATOM   2999  C   TYR D  86     -17.555   7.823  -0.085  1.00 15.00      B    C  
ATOM   3000  O   TYR D  86     -17.685   8.454   0.962  1.00 15.00      B    O  
ATOM   3001  N   LEU D  87     -16.732   6.797  -0.212  1.00 15.00      B    N  
ATOM   3002  CA  LEU D  87     -15.922   6.312   0.894  1.00 15.00      B    C  
ATOM   3003  CB  LEU D  87     -15.835   4.785   0.847  1.00 15.00      B    C  
ATOM   3004  CG  LEU D  87     -17.156   4.029   0.994  1.00 15.00      B    C  
ATOM   3005  CD1 LEU D  87     -17.168   2.803   0.096  1.00 15.00      B    C  
ATOM   3006  CD2 LEU D  87     -17.381   3.629   2.443  1.00 15.00      B    C  
ATOM   3007  C   LEU D  87     -14.521   6.902   0.863  1.00 15.00      B    C  
ATOM   3008  O   LEU D  87     -14.014   7.276  -0.193  1.00 15.00      B    O  
ATOM   3009  N   CYS D  88     -13.908   6.982   2.030  1.00 15.00      B    N  
ATOM   3010  CA  CYS D  88     -12.561   7.508   2.164  1.00 15.00      B    C  
ATOM   3011  C   CYS D  88     -11.703   6.487   2.903  1.00 15.00      B    C  
ATOM   3012  O   CYS D  88     -12.057   6.047   3.999  1.00 15.00      B    O  
ATOM   3013  CB  CYS D  88     -12.600   8.834   2.929  1.00 15.00      B    C  
ATOM   3014  SG  CYS D  88     -10.987   9.642   3.183  1.00 15.00      B    S  
ATOM   3015  N   ALA D  89     -10.597   6.076   2.276  1.00 15.00      B    N  
ATOM   3016  CA  ALA D  89      -9.723   5.046   2.885  1.00 15.00      B    C  
ATOM   3017  CB  ALA D  89      -9.605   3.862   1.957  1.00 15.00      B    C  
ATOM   3018  C   ALA D  89      -8.354   5.655   3.200  1.00 15.00      B    C  
ATOM   3019  O   ALA D  89      -7.763   6.279   2.296  1.00 15.00      B    O  
ATOM   3020  N   GLY D  90      -7.874   5.478   4.434  1.00 15.00      B    N  
ATOM   3021  CA  GLY D  90      -6.580   6.058   4.839  1.00 15.00      B    C  
ATOM   3022  C   GLY D  90      -5.485   5.011   4.921  1.00 15.00      B    C  
ATOM   3023  O   GLY D  90      -5.458   4.267   5.921  1.00 15.00      B    O  
ATOM   3024  N   TYR D  91      -4.608   4.955   3.914  1.00 15.00      B    N  
ATOM   3025  CA  TYR D  91      -3.460   4.011   3.948  1.00 15.00      B    C  
ATOM   3026  CB  TYR D  91      -3.019   3.644   2.529  1.00 15.00      B    C  
ATOM   3027  CG  TYR D  91      -1.905   2.629   2.437  1.00 15.00      B    C  
ATOM   3028  CD1 TYR D  91      -1.153   2.278   3.546  1.00 15.00      B    C  
ATOM   3029  CD2 TYR D  91      -1.597   2.019   1.232  1.00 15.00      B    C  
ATOM   3030  CE1 TYR D  91      -0.128   1.351   3.464  1.00 15.00      B    C  
ATOM   3031  CE2 TYR D  91      -0.576   1.089   1.132  1.00 15.00      B    C  
ATOM   3032  CZ  TYR D  91       0.162   0.753   2.252  1.00 15.00      B    C  
ATOM   3033  OH  TYR D  91       1.169  -0.163   2.161  1.00 15.00      B    O  
ATOM   3034  C   TYR D  91      -2.312   4.664   4.723  1.00 15.00      B    C  
ATOM   3035  O   TYR D  91      -1.566   5.456   4.119  1.00 15.00      B    O  
ATOM   3036  N   GLY D  92      -2.177   4.334   6.011  1.00 15.00      B    N  
ATOM   3037  CA  GLY D  92      -1.083   4.893   6.828  1.00 15.00      B    C  
ATOM   3038  C   GLY D  92       0.030   3.882   7.019  1.00 15.00      B    C  
ATOM   3039  O   GLY D  92      -0.191   2.899   7.750  1.00 15.00      B    O  
ATOM   3040  N   GLY D  93       1.181   4.114   6.383  1.00 15.00      B    N  
ATOM   3041  CA  GLY D  93       2.319   3.182   6.489  1.00 15.00      B    C  
ATOM   3042  C   GLY D  93       2.654   2.879   7.938  1.00 15.00      B    C  
ATOM   3043  O   GLY D  93       3.548   2.043   8.173  1.00 15.00      B    O  
ATOM   3044  N   GLY D  94       1.966   3.536   8.878  1.00 15.00      B    N  
ATOM   3045  CA  GLY D  94       2.272   3.335  10.309  1.00 15.00      B    C  
ATOM   3046  C   GLY D  94       1.649   2.067  10.868  1.00 15.00      B    C  
ATOM   3047  O   GLY D  94       1.418   1.126  10.083  1.00 15.00      B    O  
ATOM   3048  N   SER D  95       1.377   2.041  12.177  1.00 15.00      B    N  
ATOM   3049  CA  SER D  95       0.843   0.815  12.828  1.00 15.00      B    C  
ATOM   3050  CB  SER D  95       0.366   1.118  14.224  1.00 15.00      B    C  
ATOM   3051  OG  SER D  95       1.350   1.838  14.949  1.00 15.00      B    O  
ATOM   3052  C   SER D  95      -0.283   0.210  11.983  1.00 15.00      B    C  
ATOM   3053  O   SER D  95      -0.225  -1.006  11.714  1.00 15.00      B    O  
ATOM   3054  N   ASN D  96      -1.262   1.026  11.583  1.00 15.00      B    N  
ATOM   3055  CA  ASN D  96      -2.422   0.503  10.813  1.00 15.00      B    C  
ATOM   3056  CB  ASN D  96      -3.425   1.609  10.475  1.00 15.00      B    C  
ATOM   3057  CG  ASN D  96      -4.604   1.117   9.661  1.00 15.00      B    C  
ATOM   3058  OD1 ASN D  96      -4.811  -0.086   9.519  1.00 15.00      B    O  
ATOM   3059  ND2 ASN D  96      -5.386   2.040   9.127  1.00 15.00      B    N  
ATOM   3060  C   ASN D  96      -1.913  -0.187   9.545  1.00 15.00      B    C  
ATOM   3061  O   ASN D  96      -2.055  -1.422   9.458  1.00 15.00      B    O  
ATOM   3062  N   TYR D  97      -1.356   0.589   8.607  1.00 15.00      B    N  
ATOM   3063  CA  TYR D  97      -0.844   0.036   7.323  1.00 15.00      B    C  
ATOM   3064  CB  TYR D  97       0.251  -1.005   7.572  1.00 15.00      B    C  
ATOM   3065  CG  TYR D  97       1.228  -1.150   6.433  1.00 15.00      B    C  
ATOM   3066  CD2 TYR D  97       1.034  -2.094   5.439  1.00 15.00      B    C  
ATOM   3067  CD1 TYR D  97       2.341  -0.331   6.340  1.00 15.00      B    C  
ATOM   3068  CE2 TYR D  97       1.926  -2.229   4.388  1.00 15.00      B    C  
ATOM   3069  CE1 TYR D  97       3.242  -0.452   5.296  1.00 15.00      B    C  
ATOM   3070  CZ  TYR D  97       3.034  -1.404   4.315  1.00 15.00      B    C  
ATOM   3071  OH  TYR D  97       3.916  -1.529   3.282  1.00 15.00      B    O  
ATOM   3072  C   TYR D  97      -2.011  -0.533   6.508  1.00 15.00      B    C  
ATOM   3073  O   TYR D  97      -2.043  -0.320   5.280  1.00 15.00      B    O  
ATOM   3074  N   LYS D  98      -2.936  -1.230   7.171  1.00 15.00      B    N  
ATOM   3075  CA  LYS D  98      -4.129  -1.788   6.480  1.00 15.00      B    C  
ATOM   3076  CB  LYS D  98      -4.946  -2.635   7.459  1.00 15.00      B    C  
ATOM   3077  CG  LYS D  98      -4.143  -3.667   8.238  1.00 15.00      B    C  
ATOM   3078  CD  LYS D  98      -4.910  -4.283   9.385  1.00 15.00      B    C  
ATOM   3079  CE  LYS D  98      -5.320  -3.267  10.430  1.00 15.00      B    C  
ATOM   3080  NZ  LYS D  98      -6.001  -3.909  11.579  1.00 15.00      B    N1+
ATOM   3081  C   LYS D  98      -4.968  -0.633   5.926  1.00 15.00      B    C  
ATOM   3082  O   LYS D  98      -5.180   0.348   6.665  1.00 15.00      B    O  
ATOM   3083  N   LEU D  99      -5.422  -0.750   4.675  1.00 15.00      B    N  
ATOM   3084  CA  LEU D  99      -6.222   0.332   4.042  1.00 15.00      B    C  
ATOM   3085  CB  LEU D  99      -6.115   0.198   2.520  1.00 15.00      B    C  
ATOM   3086  CG  LEU D  99      -5.469   1.383   1.804  1.00 15.00      B    C  
ATOM   3087  CD1 LEU D  99      -5.049   1.007   0.391  1.00 15.00      B    C  
ATOM   3088  CD2 LEU D  99      -6.401   2.584   1.789  1.00 15.00      B    C  
ATOM   3089  C   LEU D  99      -7.678   0.220   4.508  1.00 15.00      B    C  
ATOM   3090  O   LEU D  99      -8.549  -0.049   3.659  1.00 15.00      B    O  
ATOM   3091  N   THR D 100      -7.925   0.425   5.807  1.00 15.00      B    N  
ATOM   3092  CA  THR D 100      -9.308   0.344   6.349  1.00 15.00      B    C  
ATOM   3093  CB  THR D 100      -9.313   0.570   7.867  1.00 15.00      B    C  
ATOM   3094  OG1 THR D 100      -8.297  -0.256   8.438  1.00 15.00      B    O  
ATOM   3095  CG2 THR D 100     -10.648   0.262   8.507  1.00 15.00      B    C  
ATOM   3096  C   THR D 100     -10.200   1.355   5.620  1.00 15.00      B    C  
ATOM   3097  O   THR D 100      -9.654   2.340   5.083  1.00 15.00      B    O  
ATOM   3098  N   PHE D 101     -11.516   1.123   5.609  1.00 15.00      B    N  
ATOM   3099  CA  PHE D 101     -12.445   2.022   4.875  1.00 15.00      B    C  
ATOM   3100  CB  PHE D 101     -13.212   1.240   3.805  1.00 15.00      B    C  
ATOM   3101  CG  PHE D 101     -12.500   1.134   2.480  1.00 15.00      B    C  
ATOM   3102  CD1 PHE D 101     -11.334   0.396   2.357  1.00 15.00      B    C  
ATOM   3103  CD2 PHE D 101     -12.992   1.777   1.355  1.00 15.00      B    C  
ATOM   3104  CE1 PHE D 101     -10.679   0.299   1.140  1.00 15.00      B    C  
ATOM   3105  CE2 PHE D 101     -12.336   1.679   0.138  1.00 15.00      B    C  
ATOM   3106  CZ  PHE D 101     -11.180   0.941   0.032  1.00 15.00      B    C  
ATOM   3107  C   PHE D 101     -13.395   2.729   5.846  1.00 15.00      B    C  
ATOM   3108  O   PHE D 101     -14.061   2.032   6.635  1.00 15.00      B    O  
ATOM   3109  N   GLY D 102     -13.451   4.063   5.790  1.00 15.00      B    N  
ATOM   3110  CA  GLY D 102     -14.349   4.846   6.611  1.00 15.00      B    C  
ATOM   3111  C   GLY D 102     -15.797   4.482   6.348  1.00 15.00      B    C  
ATOM   3112  O   GLY D 102     -16.090   3.663   5.474  1.00 15.00      B    O  
ATOM   3113  N   LYS D 103     -16.705   5.097   7.091  1.00 15.00      B    N  
ATOM   3114  CA  LYS D 103     -18.128   4.822   6.936  1.00 15.00      B    C  
ATOM   3115  CB  LYS D 103     -18.922   5.356   8.128  1.00 15.00      B    C  
ATOM   3116  CG  LYS D 103     -18.688   4.548   9.396  1.00 15.00      B    C  
ATOM   3117  CD  LYS D 103     -19.234   5.241  10.631  1.00 15.00      B    C  
ATOM   3118  CE  LYS D 103     -18.855   4.471  11.886  1.00 15.00      B    C  
ATOM   3119  NZ  LYS D 103     -19.208   5.211  13.127  1.00 15.00      B    N1+
ATOM   3120  C   LYS D 103     -18.668   5.337   5.604  1.00 15.00      B    C  
ATOM   3121  O   LYS D 103     -19.617   4.781   5.052  1.00 15.00      B    O  
ATOM   3122  N   GLY D 104     -18.050   6.394   5.090  1.00 15.00      B    N  
ATOM   3123  CA  GLY D 104     -18.458   6.942   3.811  1.00 15.00      B    C  
ATOM   3124  C   GLY D 104     -19.550   7.987   3.897  1.00 15.00      B    C  
ATOM   3125  O   GLY D 104     -20.251   8.100   4.904  1.00 15.00      B    O  
ATOM   3126  N   THR D 105     -19.670   8.764   2.835  1.00 15.00      B    N  
ATOM   3127  CA  THR D 105     -20.681   9.798   2.736  1.00 15.00      B    C  
ATOM   3128  CB  THR D 105     -20.052  11.143   2.318  1.00 15.00      B    C  
ATOM   3129  OG1 THR D 105     -19.015  11.498   3.246  1.00 15.00      B    O  
ATOM   3130  CG2 THR D 105     -21.106  12.244   2.289  1.00 15.00      B    C  
ATOM   3131  C   THR D 105     -21.718   9.394   1.693  1.00 15.00      B    C  
ATOM   3132  O   THR D 105     -21.398   9.245   0.510  1.00 15.00      B    O  
ATOM   3133  N   LEU D 106     -22.947   9.192   2.134  1.00 15.00      B    N  
ATOM   3134  CA  LEU D 106     -24.024   8.814   1.238  1.00 15.00      B    C  
ATOM   3135  CB  LEU D 106     -25.120   8.054   1.989  1.00 15.00      B    C  
ATOM   3136  CG  LEU D 106     -26.251   7.481   1.129  1.00 15.00      B    C  
ATOM   3137  CD1 LEU D 106     -25.719   6.420   0.178  1.00 15.00      B    C  
ATOM   3138  CD2 LEU D 106     -27.360   6.916   2.004  1.00 15.00      B    C  
ATOM   3139  C   LEU D 106     -24.598  10.052   0.566  1.00 15.00      B    C  
ATOM   3140  O   LEU D 106     -25.457  10.739   1.123  1.00 15.00      B    O  
ATOM   3141  N   LEU D 107     -24.102  10.342  -0.621  1.00 15.00      B    N  
ATOM   3142  CA  LEU D 107     -24.551  11.498  -1.369  1.00 15.00      B    C  
ATOM   3143  CB  LEU D 107     -23.403  12.081  -2.193  1.00 15.00      B    C  
ATOM   3144  CG  LEU D 107     -23.773  13.234  -3.129  1.00 15.00      B    C  
ATOM   3145  CD1 LEU D 107     -24.101  14.488  -2.333  1.00 15.00      B    C  
ATOM   3146  CD2 LEU D 107     -22.658  13.494  -4.129  1.00 15.00      B    C  
ATOM   3147  C   LEU D 107     -25.710  11.135  -2.282  1.00 15.00      B    C  
ATOM   3148  O   LEU D 107     -25.592  10.250  -3.128  1.00 15.00      B    O  
ATOM   3149  N   THR D 108     -26.828  11.809  -2.091  1.00 15.00      B    N  
ATOM   3150  CA  THR D 108     -28.008  11.581  -2.904  1.00 15.00      B    C  
ATOM   3151  CB  THR D 108     -29.179  11.069  -2.043  1.00 15.00      B    C  
ATOM   3152  OG1 THR D 108     -28.690  10.099  -1.107  1.00 15.00      B    O  
ATOM   3153  CG2 THR D 108     -30.246  10.428  -2.919  1.00 15.00      B    C  
ATOM   3154  C   THR D 108     -28.414  12.885  -3.581  1.00 15.00      B    C  
ATOM   3155  O   THR D 108     -28.759  13.858  -2.910  1.00 15.00      B    O  
ATOM   3156  N   VAL D 109     -28.345  12.913  -4.903  1.00 15.00      B    N  
ATOM   3157  CA  VAL D 109     -28.705  14.108  -5.648  1.00 15.00      B    C  
ATOM   3158  CB  VAL D 109     -27.710  14.405  -6.787  1.00 15.00      B    C  
ATOM   3159  CG1 VAL D 109     -28.016  15.753  -7.425  1.00 15.00      B    C  
ATOM   3160  CG2 VAL D 109     -26.280  14.374  -6.267  1.00 15.00      B    C  
ATOM   3161  C   VAL D 109     -30.116  13.985  -6.206  1.00 15.00      B    C  
ATOM   3162  O   VAL D 109     -30.425  13.051  -6.946  1.00 15.00      B    O  
ATOM   3163  N   ASN D 110     -30.970  14.929  -5.839  1.00 15.00      B    N  
ATOM   3164  CA  ASN D 110     -32.354  14.925  -6.288  1.00 15.00      B    C  
ATOM   3165  CB  ASN D 110     -33.295  15.358  -5.156  1.00 15.00      B    C  
ATOM   3166  CG  ASN D 110     -32.931  14.752  -3.810  1.00 15.00      B    C  
ATOM   3167  OD1 ASN D 110     -32.207  15.357  -3.019  1.00 15.00      B    O  
ATOM   3168  ND2 ASN D 110     -33.430  13.555  -3.537  1.00 15.00      B    N  
ATOM   3169  C   ASN D 110     -32.532  15.836  -7.497  1.00 15.00      B    C  
ATOM   3170  O   ASN D 110     -32.335  17.050  -7.400  1.00 15.00      B    O  
ATOM   3171  N   PRO D 111     -32.891  15.255  -8.654  1.00 15.00      B    N  
ATOM   3172  CA  PRO D 111     -33.100  16.011  -9.899  1.00 15.00      B    C  
ATOM   3173  CB  PRO D 111     -33.465  14.930 -10.926  1.00 15.00      B    C  
ATOM   3174  CG  PRO D 111     -33.903  13.757 -10.118  1.00 15.00      B    C  
ATOM   3175  CD  PRO D 111     -33.114  13.813  -8.843  1.00 15.00      B    C  
ATOM   3176  C   PRO D 111     -34.234  17.026  -9.782  1.00 15.00      B    C  
ATOM   3177  O   PRO D 111     -35.257  16.759  -9.143  1.00 15.00      B    O  
TER    3178      PRO D 111 
ATOM   3179  N   GLU B   1      11.410   4.389   9.631  1.00 15.00      A    N1+
ATOM   3180  CA  GLU B   1      10.963   3.054   9.148  1.00 15.00      A    C  
ATOM   3181  CB  GLU B   1       9.468   2.866   9.411  1.00 15.00      A    C  
ATOM   3182  CG  GLU B   1       8.594   3.829   8.630  1.00 15.00      A    C  
ATOM   3183  CD  GLU B   1       7.110   3.730   8.941  1.00 15.00      A    C  
ATOM   3184  OE1 GLU B   1       6.725   2.813   9.693  1.00 15.00      A    O  
ATOM   3185  OE2 GLU B   1       6.345   4.576   8.436  1.00 15.00      A    O  
ATOM   3186  C   GLU B   1      11.279   2.926   7.653  1.00 15.00      A    C  
ATOM   3187  O   GLU B   1      11.414   3.970   6.985  1.00 15.00      A    O  
ATOM   3188  N   PRO B   2      11.405   1.698   7.101  1.00 15.00      A    N  
ATOM   3189  CA  PRO B   2      11.704   1.491   5.680  1.00 15.00      A    C  
ATOM   3190  CB  PRO B   2      11.699  -0.036   5.499  1.00 15.00      A    C  
ATOM   3191  CG  PRO B   2      10.922  -0.549   6.687  1.00 15.00      A    C  
ATOM   3192  CD  PRO B   2      11.280   0.409   7.801  1.00 15.00      A    C  
ATOM   3193  C   PRO B   2      10.640   2.115   4.768  1.00 15.00      A    C  
ATOM   3194  O   PRO B   2       9.503   2.236   5.191  1.00 15.00      A    O  
ATOM   3195  N   ARG B   3      11.031   2.474   3.541  1.00 15.00      A    N  
ATOM   3196  CA  ARG B   3      10.091   3.100   2.571  1.00 15.00      A    C  
ATOM   3197  CB  ARG B   3      10.892   3.672   1.397  1.00 15.00      A    C  
ATOM   3198  CG  ARG B   3      10.107   4.572   0.453  1.00 15.00      A    C  
ATOM   3199  CD  ARG B   3       9.491   3.798  -0.695  1.00 15.00      A    C  
ATOM   3200  NE  ARG B   3      10.210   2.562  -0.972  1.00 15.00      A    N  
ATOM   3201  CZ  ARG B   3      11.205   2.442  -1.842  1.00 15.00      A    C  
ATOM   3202  NH1 ARG B   3      11.611   3.492  -2.535  1.00 15.00      A    N  
ATOM   3203  NH2 ARG B   3      11.790   1.271  -2.018  1.00 15.00      A    N  
ATOM   3204  C   ARG B   3       9.058   2.059   2.121  1.00 15.00      A    C  
ATOM   3205  O   ARG B   3       9.367   0.853   2.200  1.00 15.00      A    O  
HETATM 3206  N   SEP B   4       7.884   2.515   1.670  1.00 15.00      A    N  
HETATM 3207  CA  SEP B   4       6.803   1.596   1.220  1.00 15.00      A    C  
HETATM 3208  CB  SEP B   4       5.602   2.407   0.788  1.00 15.00      A    C  
HETATM 3209  OG  SEP B   4       5.077   3.103   1.938  1.00 15.00      A    O  
HETATM 3210  P   SEP B   4       4.020   2.344   2.885  1.00 15.00      A    P  
HETATM 3211  O1P SEP B   4       4.812   1.842   4.078  1.00 15.00      A    O  
HETATM 3212  O2P SEP B   4       2.992   3.396   3.250  1.00 15.00      A    O1-
HETATM 3213  O3P SEP B   4       3.444   1.220   2.044  1.00 15.00      A    O  
HETATM 3214  C   SEP B   4       7.297   0.700   0.082  1.00 15.00      A    C  
HETATM 3215  O   SEP B   4       8.207   1.120  -0.654  1.00 15.00      A    O  
ATOM   3216  N   PRO B   5       6.727  -0.509  -0.109  1.00 15.00      A    N  
ATOM   3217  CA  PRO B   5       7.111  -1.376  -1.224  1.00 15.00      A    C  
ATOM   3218  CB  PRO B   5       6.179  -2.589  -1.088  1.00 15.00      A    C  
ATOM   3219  CG  PRO B   5       5.795  -2.591   0.374  1.00 15.00      A    C  
ATOM   3220  CD  PRO B   5       5.713  -1.126   0.747  1.00 15.00      A    C  
ATOM   3221  C   PRO B   5       6.875  -0.682  -2.572  1.00 15.00      A    C  
ATOM   3222  O   PRO B   5       5.768  -0.233  -2.809  1.00 15.00      A    O  
ATOM   3223  N   SER B   6       7.912  -0.614  -3.412  1.00 15.00      A    N  
ATOM   3224  CA  SER B   6       7.789   0.029  -4.747  1.00 15.00      A    C  
ATOM   3225  CB  SER B   6       9.140   0.449  -5.261  1.00 15.00      A    C  
ATOM   3226  OG  SER B   6      10.155   0.192  -4.300  1.00 15.00      A    O  
ATOM   3227  C   SER B   6       7.108  -0.929  -5.727  1.00 15.00      A    C  
ATOM   3228  O   SER B   6       6.759  -2.049  -5.307  1.00 15.00      A    O  
ATOM   3229  N   HIS B   7       6.930  -0.484  -6.973  1.00 15.00      A    N  
ATOM   3230  CA  HIS B   7       6.333  -1.369  -8.004  1.00 15.00      A    C  
ATOM   3231  CB  HIS B   7       5.395  -0.593  -8.934  1.00 15.00      A    C  
ATOM   3232  CG  HIS B   7       4.520  -1.496  -9.735  1.00 15.00      A    C  
ATOM   3233  ND1 HIS B   7       4.036  -2.686  -9.226  1.00 15.00      A    N  
ATOM   3234  CD2 HIS B   7       4.055  -1.406 -10.999  1.00 15.00      A    C  
ATOM   3235  CE1 HIS B   7       3.304  -3.287 -10.141  1.00 15.00      A    C  
ATOM   3236  NE2 HIS B   7       3.298  -2.521 -11.238  1.00 15.00      A    N  
ATOM   3237  C   HIS B   7       7.445  -2.076  -8.777  1.00 15.00      A    C  
ATOM   3238  O   HIS B   7       8.551  -1.509  -8.877  1.00 15.00      A    O  
ATOM   3239  N   SER B   8       7.142  -3.280  -9.276  1.00 15.00      A    N  
ATOM   3240  CA  SER B   8       8.137  -4.070 -10.044  1.00 15.00      A    C  
ATOM   3241  CB  SER B   8       7.511  -5.312 -10.624  1.00 15.00      A    C  
ATOM   3242  OG  SER B   8       7.027  -6.160  -9.593  1.00 15.00      A    O  
ATOM   3243  C   SER B   8       8.756  -3.195 -11.133  1.00 15.00      A    C  
ATOM   3244  O   SER B   8       8.005  -2.461 -11.806  1.00 15.00      A    O  
ATOM   3245  N   MET B   9      10.075  -3.278 -11.290  1.00 15.00      A    N  
ATOM   3246  CA  MET B   9      10.791  -2.456 -12.301  1.00 15.00      A    C  
ATOM   3247  CB  MET B   9      12.306  -2.575 -12.121  1.00 15.00      A    C  
ATOM   3248  CG  MET B   9      12.793  -2.079 -10.775  1.00 15.00      A    C  
ATOM   3249  SD  MET B   9      14.248  -1.011 -10.915  1.00 15.00      A    S  
ATOM   3250  CE  MET B   9      15.214  -1.586  -9.520  1.00 15.00      A    C  
ATOM   3251  C   MET B   9      10.406  -2.931 -13.707  1.00 15.00      A    C  
ATOM   3252  O   MET B   9      10.439  -4.136 -13.954  1.00 15.00      A    O  
ATOM   3253  OXT MET B   9      10.079  -2.067 -14.532  1.00 15.00           O  
TER    3254      MET B   9 
CONECT  828 1336
CONECT 1336  828
CONECT 1602 2166
CONECT 2166 1602
CONECT 2508 3014
CONECT 3014 2508
CONECT 3206 3207
CONECT 3207 3206 3214 3208
CONECT 3208 3207 3209
CONECT 3209 3208 3210
CONECT 3210 3209 3211 3212 3213
CONECT 3211 3210
CONECT 3212 3210
CONECT 3213 3210
CONECT 3214 3207 3215
CONECT 3215 3214
END
