# Supplementary material for: Molecular mechanism of phosphopeptide neoantigen immunogenicity
Source: Nat Commun. 2023 Jun 23;14:3763. doi: 10.1038/s41467-023-39425-1 (PMC10290117; doi:10.1038/s41467-023-39425-1)
Supplement: Supplementary file 8 — Source Data [file 41467_2023_39425_MOESM8_ESM.xlsx]

## Sheet: Fig.1
	Peptide (ng/ml)	EPRsPSHSM			EPRSPHSM			EPRsPSHSM (phosphonate)			EPREPSHSM			EPRDPSHSM								Project	XXX									Peptide Concentration (nM)	EPRsPSHSM			EPRSPSHSM			LPAsPAHQL
	0.0064	12.4	7.7	8.43	11.4667	5.44	8.21	9.25333	4.50833	7.63667	11.1333	6.94	7.86333	10.1867	7.71333	8.23						Protein	MLL-M									0.0064	1.23	12.3	5.75333	0.946667	10.2633	5.25	0.763333	8.02	5.33667
	0.032	13.8	13.2967	9.17	12.5333	5.88333	8.29333	9.94667	4.64667	8.22333	12.9667	7.38667	7.96667	12.7333	7.95333	8.13667		Figure 1B				Epitope	EPR(pS)PSHSM		Figure 1C					Figure 1D		0.032	2.59667	17.5	6.98333	0.873333	11.2	5.82667	1.14333	10.9333	7.75
	0.16	14.6	19.6967	11.8733	12.5	5.65	8.27333	10.17	4.67667	8.04333	12.3667	7.33667	7.85	11.9667	7.93667	8.00667						HLA	B*07									0.16	6.39	22.8333	10.4667	0.903333	10.6333	5.76667	2.49	13.3	10.9333
	0.8	15.6333	26.6467	14.4133	12.7	5.34	7.68667	10.3233	4.53667	7.53333	12.5667	6.87667	7.51667	11.8333	7.49667	7.78333						TCR	A1 a26/b26	pS=s								0.8	13.2	26.9333	14.1667	1.38333	9.47	5.56667	5.49667	17.2333	20.3
	4	18.2	35.3333	19.6433	11.5333	5.94333	8.69333	10.5733	5.35667	7.9	10.7333	6.67333	8.00667	10.8333	7.51333	8.44333						Value	Percentage GFP positive from TCR+ cells									4	30.7333	33.1	39.7667	1.07667	10.32	6.41	17.4	20.1333	41.9
	20	28.7667	39.8333	25.6333	12.5667	5.99667	8.48667	13.6	7.41	8.82333	11.9	6.64333	7.8	13.6667	7.88667	8.31333						Assay	X-scan									20	46.3667	39.1667	57.2	1.39667	11.5	6.19	35.7667	23.4667	56.0333
	100	32.4	43.0667	32.9267	13.0667	6.59333	8.28	14.7667	15.1	10.8033	11.0467	6.16	7.79667	13.6333	9.96333	8.55667																100	48.4667	44.7333	54.7667	1.00667	12.0333	7.69333	42.7333	32.4667	56.5333
	500	33.7	48.1	36.7367	13.0333	8.12	8.31	15.3	24.7867	13.36	10.9033	4.97667	7.18667	15	17.2833	10.39																500	52.7667	48.6667	53.8333	1.36667	12.6667	8.75667	47.5667	43.1667	64.3333
																						EPRsPSHSM	Pep_2131	orig	10.5
			pS=s																			APRsPSHSM	Pep_2132	Pos 1	1.5
																						CPRsPSHSM	Pep_2133	Pos 1	1.3
																						DPRsPSHSM	Pep_2134	Pos 1	1.14
																						FPRsPSHSM	Pep_2135	Pos 1	1.43
																						GPRsPSHSM	Pep_2136	Pos 1	1.59
																						HPRsPSHSM	Pep_2137	Pos 1	1.23
																						IPRsPSHSM	Pep_2138	Pos 1	1.7
																						KPRsPSHSM	Pep_2139	Pos 1	1.37
																						LPRsPSHSM	Pep_2140	Pos 1	10.7
																						MPRsPSHSM	Pep_2141	Pos 1	1.37
																						NPRsPSHSM	Pep_2142	Pos 1	1.27
																						PPRsPSHSM	Pep_2143	Pos 1	1.13
																						QPRsPSHSM	Pep_2144	Pos 1	2.64
																						RPRsPSHSM	Pep_2145	Pos 1	1.11
																						SPRsPSHSM	Pep_2146	Pos 1	1.08
																						TPRsPSHSM	Pep_2147	Pos 1	1.28
																						VPRsPSHSM	Pep_2148	Pos 1	1.39
																						WPRsPSHSM	Pep_2149	Pos 1	1.18
																						YPRsPSHSM	Pep_2150	Pos 1	1.32
																						EPAsPSHSM	Pep_2151	Pos 3	14.3
																						EPCsPSHSM	Pep_2152	Pos 3	9.53
																						EPDsPSHSM	Pep_2153	Pos 3	1.12
																						EPEsPSHSM	Pep_2154	Pos 3	2.7
																						EPFsPSHSM	Pep_2155	Pos 3	1.13
																						EPGsPSHSM	Pep_2156	Pos 3	1.47
																						EPHsPSHSM	Pep_2157	Pos 3	5.91
																						EPIsPSHSM	Pep_2158	Pos 3	1.83
																						EPKsPSHSM	Pep_2159	Pos 3	10.3
																						EPLsPSHSM	Pep_2160	Pos 3	1.35
																						EPMsPSHSM	Pep_2161	Pos 3	1.48
																						EPNsPSHSM	Pep_2162	Pos 3	5
																						EPPsPSHSM	Pep_2163	Pos 3	1
																						EPQsPSHSM	Pep_2164	Pos 3	1.31
																						EPSsPSHSM	Pep_2165	Pos 3	2.7
																						EPTsPSHSM	Pep_2166	Pos 3	1.16
																						EPVsPSHSM	Pep_2167	Pos 3	2.11
																						EPWsPSHSM	Pep_2168	Pos 3	0.92
																						EPYsPSHSM	Pep_2169	Pos 3	1.08
																						EPRAPSHSM	Pep_2170	Pos 4	0.88
																						EPRCPSHSM	Pep_2171	Pos 4	1.02
																						EPRDPSHSM	Pep_2172	Pos 4	0.92
																						EPREPSHSM	Pep_2173	Pos 4	0.77
																						EPRFPSHSM	Pep_2174	Pos 4	0.91
																						EPRGPSHSM	Pep_2175	Pos 4	1.01
																						EPRHPSHSM	Pep_2176	Pos 4	0.9
																						EPRIPSHSM	Pep_2177	Pos 4	0.86
																						EPRKPSHSM	Pep_2178	Pos 4	1.03
																						EPRLPSHSM	Pep_2179	Pos 4	1.21
																						EPRMPSHSM	Pep_2180	Pos 4	1.25
																						EPRNPSHSM	Pep_2181	Pos 4	1.07
																						EPRPPSHSM	Pep_2182	Pos 4	1.21
																						EPRQPSHSM	Pep_2183	Pos 4	1.08
																						EPRRPSHSM	Pep_2184	Pos 4	0.98
																						EPRSPSHSM	Pep_2185	non phospho	1.05
																						EPRTPSHSM	Pep_2186	Pos 4	0.8
																						EPRVPSHSM	Pep_2187	Pos 4	0.76
																						EPRWPSHSM	Pep_2188	Pos 4	0.96
																						EPRYPSHSM	Pep_2189	Pos 4	0.87
																						EPRsASHSM	Pep_2190	Pos 5	0.92
																						EPRsCSHSM	Pep_2191	Pos 5	0.98
																						EPRsDSHSM	Pep_2192	Pos 5	0.95
																						EPRsESHSM	Pep_2193	Pos 5	0.97
																						EPRsFSHSM	Pep_2194	Pos 5	0.91
																						EPRsGSHSM	Pep_2195	Pos 5	0.96
																						EPRsHSHSM	Pep_2196	Pos 5	0.93
																						EPRsISHSM	Pep_2197	Pos 5	0.81
																						EPRsKSHSM	Pep_2198	Pos 5	0.9
																						EPRsLSHSM	Pep_2199	Pos 5	0.88
																						EPRsMSHSM	Pep_2200	Pos 5	0.97
																						EPRsNSHSM	Pep_2201	Pos 5	0.84
																						EPRsQSHSM	Pep_2202	Pos 5	0.72
																						EPRsRSHSM	Pep_2203	Pos 5	0.73
																						EPRsSSHSM	Pep_2204	Pos 5	0.79
																						EPRsTSHSM	Pep_2205	Pos 5	0.78
																						EPRsVSHSM	Pep_2206	Pos 5	0.96
																						EPRsWSHSM	Pep_2207	Pos 5	1.08
																						EPRsYSHSM	Pep_2208	Pos 5	1
																						EPRsPAHSM	Pep_2209	Pos 6	1.34
																						EPRsPCHSM	Pep_2210	Pos 6	8.54
																						EPRsPDHSM	Pep_2211	Pos 6	1.07
																						EPRsPEHSM	Pep_2212	Pos 6	4.34
																						EPRsPFHSM	Pep_2213	Pos 6	0.82
																						EPRsPGHSM	Pep_2214	Pos 6	1.34
																						EPRsPHHSM	Pep_2215	Pos 6	2.09
																						EPRsPIHSM	Pep_2216	Pos 6	0.85
																						EPRsPKHSM	Pep_2217	Pos 6	0.87
																						EPRsPLHSM	Pep_2218	Pos 6	0.96
																						EPRsPMHSM	Pep_2219	Pos 6	0.73
																						EPRsPNHSM	Pep_2220	Pos 6	12.1
																						EPRsPPHSM	Pep_2221	Pos 6	0.96
																						EPRsPQHSM	Pep_2222	Pos 6	0.89
																						EPRsPRHSM	Pep_2223	Pos 6	0.98
																						EPRsPTHSM	Pep_2224	Pos 6	1.88
																						EPRsPVHSM	Pep_2225	Pos 6	0.85
																						EPRsPWHSM	Pep_2226	Pos 6	0.66
																						EPRsPYHSM	Pep_2227	Pos 6	0.75
																						EPRsPSASM	Pep_2228	Pos 7	0.88
																						EPRsPSCSM	Pep_2229	Pos 7	0.97
																						EPRsPSDSM	Pep_2230	Pos 7	0.72
																						EPRsPSESM	Pep_2231	Pos 7	1.15
																						EPRsPSFSM	Pep_2232	Pos 7	0.97
																						EPRsPSGSM	Pep_2233	Pos 7	0.85
																						EPRsPSISM	Pep_2234	Pos 7	1.77
																						EPRsPSKSM	Pep_2235	Pos 7	0.69
																						EPRsPSLSM	Pep_2236	Pos 7	0.77
																						EPRsPSMSM	Pep_2237	Pos 7	1.05
																						EPRsPSNSM	Pep_2238	Pos 7	1.24
																						EPRsPSPSM	Pep_2239	Pos 7	0.81
																						EPRsPSQSM	Pep_2240	Pos 7	2.94
																						EPRsPSRSM	Pep_2241	Pos 7	1.16
																						EPRsPSSSM	Pep_2242	Pos 7	1.6
																						EPRsPSTSM	Pep_2243	Pos 7	3.23
																						EPRsPSVSM	Pep_2244	Pos 7	2.51
																						EPRsPSWSM	Pep_2245	Pos 7	1.19
																						EPRsPSYSM	Pep_2246	Pos 7	2.33
																						EPRsPSHAM	Pep_2247	Pos 8	8.72
																						EPRsPSHCM	Pep_2248	Pos 8	4.53
																						EPRsPSHDM	Pep_2249	Pos 8	5.87
																						EPRsPSHEM	Pep_2250	Pos 8	8.26
																						EPRsPSHFM	Pep_2251	Pos 8	1.28
																						EPRsPSHGM	Pep_2252	Pos 8	1.39
																						EPRsPSHHM	Pep_2253	Pos 8	3.9
																						EPRsPSHIM	Pep_2254	Pos 8	3.8
																						EPRsPSHKM	Pep_2255	Pos 8	2.14
																						EPRsPSHLM	Pep_2256	Pos 8	6.68
																						EPRsPSHMM	Pep_2257	Pos 8	5.43
																						EPRsPSHNM	Pep_2258	Pos 8	2.91
																						EPRsPSHPM	Pep_2259	Pos 8	2.91
																						EPRsPSHQM	Pep_2260	Pos 8	2.83
																						EPRsPSHRM	Pep_2261	Pos 8	1.29
																						EPRsPSHTM	Pep_2262	Pos 8	1.97
																						EPRsPSHVM	Pep_2263	Pos 8	3.82
																						EPRsPSHWM	Pep_2264	Pos 8	0.87
																						EPRsPSHYM	Pep_2265	Pos 8	1.1
																						EPRsPSHSM		orig	3.47
																						EPRSPSHSM		non phospho	0.63
																						RVR(pS)PTRSL		unrelated	0.74
																						no pep			0.66

## Sheet: Fig2a
	pMLL	TCR27 concentration								pDOT1L	TCR27 concentration								Phosphonate-MLL (E7P-MLL)			TCR27 concentration						Sulfate-MLL (OSE-MLL)			TCR27 concentration
	Time, sec	20000	10000 nM	5000 nM	2500 nM	1250	0			Time, sec	50000 nM	20000 nM	10000 nM	5000 nM	2500 nM	0 nM			Time, sec	50000 nM	20000 nM	10000 nM	5000 nM	2500 nM	0 nM			Time, sec	50000 nM	20000 nM	10000 nM	5000 nM	2500 nM	0 nM
		50	20	10	5	2.5	0			0	0.000652	-0.00184	-0.00299	-0.0019	-0.00249	-0.00056			0	0.000981	0.006453	0.003381	0.00684	0.004737	0.008495	Response, nm		0	0.00389	0.001414	0.002556	-0.00038	0.029916	0.014366	Response, nm
	0	0.000116	0.001981	0.002471	0	0.000464	0.022614			0.2	0.97232	0.797157	0.442733	0.257539	0.073281	-0.01312			0.2	0.493076	0.199035	0.098393	0.035679	0.005579	0.003924			0.2	0.096849	0.021677	-0.00093	-0.02349	2e-05	0.000756
	0.2	0.973385	0.814975	0.473099	0.098365	0.02	0.004283	Response, nm		0.4	0.996812	0.861416	0.635185	0.403285	0.157801	-0.00908	Response, nm		0.4	0.575223	0.252744	0.135196	0.053309	0.020265	-0.00152			0.4	0.130833	0.030542	-0.0053	-0.01956	0.003843	0.002445
	0.4	1.00293	0.917509	0.707664	0.298415	0.079172	0.006122			0.6	1.00626	0.878571	0.70692	0.497228	0.237244	-0.01274			0.59	0.612564	0.279726	0.149748	0.057404	0.020567	0.002123			0.6	0.147536	0.0372	-0.00038	-0.0181	-0.00054	0.000177
	0.59	1.01018	0.938069	0.798814	0.446398	0.170243	0.006941			0.79	1.01344	0.880223	0.737436	0.554792	0.284701	-0.00791			0.81	0.62877	0.296419	0.165381	0.067745	0.024937	0.002676			0.81	0.154219	0.035345	0.004412	-0.02057	0.001646	0.009908
	0.81	1.01152	0.943075	0.835336	0.568807	0.258892	0.01279			0.99	1.01471	0.885303	0.746451	0.584811	0.328782	-0.00856			1.01	0.643934	0.305529	0.168208	0.071377	0.026889	0.000787			1.01	0.156495	0.037847	0.002181	-0.01533	0.003283	0.002229
	1.01	1.01235	0.949572	0.846077	0.640432	0.331487	0.010071			1.21	1.01557	0.888027	0.753065	0.603609	0.362443	-0.01027			1.2	0.652724	0.312671	0.166502	0.071586	0.023853	0.004534			1.21	0.159724	0.036866	0.002589	-0.02148	0.002316	0.009311
	1.21	1.01146	0.947719	0.853384	0.67885	0.389733	0.017169			1.4	1.016	0.890033	0.752422	0.610968	0.383538	-0.00689			1.4	0.657624	0.315038	0.173349	0.070269	0.0255	0.000818			1.4	0.1717	0.037853	0.005008	-0.01877	0.00168	0.00992
	1.4	1.02092	0.951942	0.859853	0.709509	0.431719	0.018791			1.6	1.01631	0.890188	0.753465	0.624625	0.400984	-0.00901			1.6	0.652874	0.316248	0.17576	0.070978	0.027103	0.007278			1.6	0.162654	0.034037	0.006587	-0.01871	-0.00145	0.010447
	1.6	1.01483	0.956389	0.86092	0.721258	0.469306	0.014269			1.8	1.02017	0.890016	0.756367	0.628618	0.410846	-0.00336			1.79	0.660924	0.315979	0.175375	0.070611	0.025014	0.005898			1.8	0.16749	0.037928	0.00391	-0.01876	-0.00047	0.00827
	1.81	1.0192	0.955691	0.858811	0.730719	0.497189	0.014861			2.01	1.01735	0.889003	0.756291	0.628369	0.424833	-0.00508			2.01	0.66235	0.316183	0.173335	0.074662	0.025395	0.00252			2.01	0.168848	0.041783	0.007114	-0.01823	0.000244	0.00337
	2.01	1.01646	0.952308	0.862414	0.73758	0.522764	0.01698			2.21	1.01483	0.890979	0.756454	0.631364	0.425891	-0.00426			2.21	0.661033	0.318723	0.173614	0.075735	0.025587	0.008169			2.21	0.168724	0.03612	0.006148	-0.01269	-0.00252	0.012631
	2.21	1.01811	0.956964	0.862377	0.741994	0.540294	0.01122			2.4	1.01653	0.889979	0.756589	0.631673	0.434135	-0.00381			2.4	0.664664	0.315044	0.17087	0.070256	0.026312	0.00296			2.4	0.173901	0.042078	0.006523	-0.01355	0.000123	0.009977
	2.4	1.01766	0.954337	0.863277	0.746451	0.552902	0.015359			2.6	1.0206	0.890087	0.753502	0.631576	0.436041	-0.00191			2.6	0.663862	0.313765	0.174909	0.074439	0.02556	0.002411			2.6	0.17242	0.040035	0.00567	-0.01678	0.002059	0.008061
	2.6	1.02246	0.953689	0.861626	0.749942	0.562703	0.016923			2.8	1.0132	0.890735	0.756643	0.634752	0.431918	-0.0054			2.8	0.662032	0.318689	0.177928	0.073805	0.023735	0.004772			2.8	0.170791	0.042966	0.004551	-0.01428	-0.00014	0.00982
	2.8	1.01421	0.951199	0.862643	0.747938	0.564944	0.017964			3.01	1.01017	0.895304	0.761192	0.632399	0.438927	-0.00305			3.01	0.670254	0.317612	0.1741	0.070624	0.027336	0.008275			3.01	0.171188	0.04207	0.009218	-0.01727	0.002133	0.009649
	2.99	1.01999	0.957873	0.861146	0.750203	0.575293	0.015689			3.21	1.01808	0.890246	0.755295	0.631631	0.444537	-0.00164			3.21	0.659685	0.315283	0.176046	0.067939	0.022211	0.009176			3.21	0.16802	0.038526	0.003657	-0.01529	-0.00073	0.013513
	3.21	1.01723	0.954294	0.865354	0.750268	0.585617	0.014533			3.41	1.01253	0.889999	0.752517	0.630963	0.43865	-0.00322			3.41	0.664139	0.314233	0.170307	0.069671	0.025463	0.008949			3.41	0.173735	0.041493	0.006955	-0.015	-0.00152	0.011776
	3.41	1.01774	0.952619	0.863654	0.751338	0.587372	0.021609			3.6	1.01516	0.893881	0.756311	0.628316	0.447385	-0.00347			3.6	0.665397	0.321783	0.176279	0.070349	0.023716	0.003753			3.6	0.176287	0.039154	0.002796	-0.01387	0.005526	0.010174
	3.6	1.01302	0.953768	0.866131	0.753749	0.582987	0.015491			3.8	1.00978	0.893499	0.757226	0.637927	0.443358	-0.00433			3.8	0.673493	0.320567	0.173265	0.074709	0.025767	0.008754			3.8	0.177744	0.039758	0.010358	-0.01469	0.002622	0.011503
	3.8	1.0135	0.95519	0.860978	0.750807	0.592102	0.015551			4	1.00974	0.894095	0.755777	0.637461	0.442812	-0.00656			4	0.662049	0.317285	0.174736	0.072302	0.022207	0.007209			4	0.173503	0.04165	0.008476	-0.01861	0.001392	0.009675
	4.01	1.01678	0.958048	0.864722	0.753408	0.592831	0.020077			4.21	1.00942	0.88944	0.761514	0.636262	0.449064	-0.00218			4.21	0.666286	0.316083	0.169344	0.069772	0.025578	0.004096			4.21	0.176511	0.047005	0.007148	-0.01316	-0.00049	0.013201
	4.21	1.01243	0.95329	0.867472	0.754911	0.589355	0.016789			4.41	1.00862	0.890032	0.755585	0.638296	0.447983	-0.00434			4.39	0.663594	0.319419	0.17671	0.069698	0.024698	0.013973			4.41	0.176993	0.045718	0.008533	-0.01516	0.000431	0.008651
	4.41	1.01349	0.961534	0.866995	0.758049	0.595328	0.017368			4.6	1.01151	0.893703	0.757542	0.634213	0.445078	-0.00611			4.61	0.665201	0.318957	0.178023	0.069328	0.023164	0.0035			4.6	0.179652	0.043625	0.011344	-0.01759	0.003394	0.013317
	4.6	1.01662	0.957816	0.861265	0.75707	0.600786	0.017823			4.8	1.01415	0.894442	0.756357	0.633541	0.446048	-0.00043			4.8	0.665851	0.317593	0.171182	0.070797	0.021301	0.004054			4.8	0.171313	0.045845	0.009476	-0.01509	-0.00063	0.011085
	4.8	1.01618	0.953247	0.866401	0.754885	0.598249	0.016957			5	1.01199	0.891103	0.756851	0.632639	0.451091	-0.00281			4.99	0.666493	0.31831	0.174492	0.068749	0.02695	0.007685			5	0.176482	0.044981	0.013173	-0.0192	0.003587	0.007434
	5	1.01574	0.957885	0.862755	0.751941	0.595518	0.023104			5.19	1.01237	0.893155	0.758248	0.6414	0.449347	-0.00454			5.19	0.662412	0.319519	0.174871	0.068894	0.023659	0.010057			5.19	0.177596	0.04918	0.012026	-0.01315	0.004172	0.008753
	5.21	1.01366	0.9535	0.866889	0.755425	0.594517	0.019241			5.41	1.00785	0.895486	0.759549	0.635028	0.44852	-0.00098			5.41	0.665906	0.31312	0.172878	0.069147	0.024628	0.005647			5.41	0.172773	0.04593	0.010721	-0.01913	0.003019	0.013136
	5.41	1.01264	0.95407	0.868803	0.756615	0.59901	0.020382			5.61	1.01241	0.893678	0.759897	0.642234	0.448285	-0.00061			5.59	0.664459	0.3215	0.17632	0.07263	0.025168	0.009008			5.61	0.174199	0.045263	0.012708	-0.01504	0.004588	0.010419
	5.61	1.01434	0.954132	0.868166	0.756576	0.597487	0.019826			5.78	1.00855	0.889723	0.762233	0.637345	0.448709	-0.00527			5.8	0.660593	0.318555	0.17739	0.070636	0.019726	0.008912			5.8	0.175788	0.045861	0.011727	-0.01185	0.00032	0.011784
	5.8	1.00822	0.954391	0.86292	0.756805	0.599453	0.019044			6	1.01352	0.897243	0.758113	0.63593	0.453033	-0.00118			6	0.665796	0.321427	0.174227	0.071435	0.020612	0.008873			6	0.175357	0.04781	0.014184	-0.01377	0.001903	0.009836
	6	1.01483	0.955246	0.860377	0.763286	0.599633	0.021041			6.2	1.01439	0.889333	0.763633	0.636419	0.447923	-0.00308			6.19	0.669828	0.313805	0.170964	0.070727	0.025824	0.005358			6.2	0.175196	0.044835	0.0174	-0.01639	0.002495	0.011509
	6.21	1.01422	0.955544	0.863203	0.760735	0.598885	0.016379			6.39	1.00995	0.89477	0.765237	0.638383	0.449255	-0.00172			6.41	0.666735	0.319948	0.175952	0.072236	0.021689	0.005848			6.39	0.180054	0.049829	0.010039	-0.01546	0.003164	0.012529
	6.41	1.01477	0.956403	0.86666	0.761739	0.596979	0.021407			6.59	1.0039	0.893896	0.758892	0.640361	0.451172	0.0007			6.61	0.665736	0.321145	0.176349	0.071258	0.025654	0.009123			6.61	0.178228	0.044018	0.012252	-0.00934	0.001528	0.0124
	6.61	1.00695	0.953272	0.870191	0.75876	0.597839	0.016804			6.81	1.00638	0.890171	0.756439	0.639764	0.454272	0.002588			6.8	0.665802	0.320661	0.178541	0.065054	0.024543	0.010277			6.81	0.178404	0.049357	0.010806	-0.01383	0.002988	0.011436
	6.81	1.00917	0.955226	0.860659	0.763191	0.600979	0.019238			6.98	1.00785	0.897915	0.761075	0.639914	0.452258	-0.00632			7	0.663138	0.320307	0.177329	0.070455	0.021297	0.010212			7	0.176563	0.047388	0.011625	-0.01255	0.003919	0.012051
	7	1.01266	0.955502	0.867943	0.760571	0.602721	0.020593			7.19	1.00707	0.892824	0.762021	0.641189	0.450619	-0.00277			7.2	0.665372	0.316557	0.17505	0.067769	0.021636	0.008879			7.2	0.177815	0.047516	0.011881	-0.00985	0.002095	0.013655
	7.2	1.00862	0.957051	0.868607	0.759346	0.601527	0.021541			7.4	1.00766	0.894814	0.759487	0.640899	0.445616	-0.00424			7.39	0.662856	0.319714	0.175453	0.071115	0.021049	0.006963			7.4	0.17741	0.047027	0.016728	-0.01432	0.001191	0.015256
	7.41	1.00986	0.957281	0.867453	0.757039	0.602101	0.017372			7.59	1.01015	0.898338	0.763683	0.642371	0.451243	-0.00279			7.61	0.662654	0.31866	0.18233	0.073229	0.024667	0.011864			7.61	0.179533	0.055419	0.016406	-0.01439	0.00453	0.011114
	7.61	1.01253	0.956679	0.864705	0.761826	0.603545	0.020289			7.79	1.00693	0.899022	0.761331	0.641199	0.452086	-0.00267			7.81	0.66698	0.317658	0.174696	0.073501	0.028545	0.007754			7.81	0.17591	0.050088	0.011623	-0.01024	0.010349	0.011234
	7.81	1.0109	0.956977	0.86085	0.757867	0.599241	0.023434			8	1.00512	0.898636	0.76398	0.639353	0.451818	0.00147			8	0.663145	0.321449	0.172956	0.066277	0.025474	0.008269			8	0.177526	0.049942	0.013234	-0.01451	0.004538	0.009481
	8.01	1.0069	0.961753	0.862825	0.762127	0.602169	0.015828			8.18	1.00445	0.898317	0.759435	0.643299	0.44904	-0.0049			8.2	0.663468	0.321938	0.177973	0.071132	0.025448	0.007207			8.2	0.178973	0.052923	0.013565	-0.01534	0.002594	0.013916
	8.2	1.01041	0.960539	0.865379	0.760896	0.604444	0.022646			8.39	1.00864	0.897682	0.761555	0.641037	0.453077	-0.00676			8.4	0.661658	0.32151	0.178494	0.067368	0.024542	0.011329			8.4	0.170571	0.050633	0.013435	-0.00926	0.004276	0.012243
	8.39	1.01376	0.958808	0.869938	0.761953	0.604187	0.01947			8.61	1.00829	0.890561	0.760153	0.642717	0.450232	-0.00128			8.59	0.67003	0.325026	0.174614	0.073273	0.023766	0.009011			8.61	0.179104	0.053851	0.012852	-0.01044	0.006252	0.01404
	8.61	1.00674	0.955068	0.866341	0.763506	0.606297	0.022352			8.79	1.00798	0.896913	0.764146	0.640696	0.450319	-0.00426			8.81	0.658498	0.319499	0.17523	0.067841	0.028462	0.01011			8.81	0.173324	0.050259	0.014319	-0.01124	0.004018	0.013571
	8.81	1.00959	0.955942	0.867273	0.764667	0.607591	0.019926			9.01	1.00549	0.891243	0.755249	0.6396	0.448854	-0.00104			9.01	0.663305	0.319672	0.179296	0.068494	0.027513	0.011479			9.01	0.171045	0.051659	0.018421	-0.01033	0.001951	0.015647
	9.01	1.00605	0.958322	0.868215	0.763841	0.604449	0.018412			9.2	1.00879	0.899663	0.764164	0.646285	0.451073	-0.00212			9.2	0.662289	0.32197	0.174201	0.069756	0.026208	0.00487			9.2	0.179259	0.050468	0.016649	-0.00802	0.003659	0.011382
	9.2	1.00015	0.956982	0.864487	0.763399	0.604168	0.01639			9.4	1.00615	0.896432	0.763155	0.643995	0.451462	-0.00599			9.4	0.660428	0.320915	0.177611	0.073258	0.023881	0.01303			9.4	0.177257	0.054494	0.016996	-0.01068	0.002755	0.015039
	9.4	1.00653	0.954174	0.868065	0.756761	0.604235	0.020554			9.6	1.00272	0.892514	0.764288	0.639285	0.453238	-0.00171			9.6	0.660356	0.32274	0.17872	0.071497	0.025413	0.010128			9.6	0.17342	0.053386	0.019318	-0.01235	0.005826	0.014372
	9.61	1.00452	0.954027	0.867299	0.764764	0.605281	0.019498			9.81	1.00634	0.897952	0.764369	0.643826	0.456075	2.2e-05			9.81	0.661053	0.323786	0.179918	0.074823	0.024193	0.01249			9.81	0.175269	0.05256	0.014663	-0.00893	0.006279	0.014722
	9.79	1.00288	0.955144	0.870731	0.766404	0.6047	0.021793			10.01	1.00492	0.89644	0.766087	0.647233	0.452455	-0.00029			10.01	0.66232	0.321098	0.179621	0.073403	0.024463	0.009258			10.01	0.174351	0.054122	0.016566	-0.01333	0.003236	0.015641
	10.01	1.00851	0.954721	0.870868	0.762951	0.604584	0.023306			10.2	1.01172	0.897692	0.766126	0.646088	0.454192	-0.00133			10.21	0.656391	0.321529	0.180881	0.073916	0.02224	0.00306			10.21	0.177366	0.051072	0.021369	-0.00992	0.007727	0.013196
	10.2	1.01316	0.958774	0.870542	0.767146	0.601912	0.023101			10.4	1.00484	0.898106	0.765702	0.639678	0.453735	1.5e-05			10.4	0.661838	0.3219	0.177163	0.072698	0.023579	0.010972			10.4	0.178837	0.055793	0.016159	-0.0084	0.001333	0.015862
	10.39	1.00492	0.958284	0.867226	0.766604	0.604948	0.019297			10.6	1.00339	0.901634	0.767	0.642754	0.456925	-0.00149			10.6	0.660463	0.325593	0.177494	0.071778	0.024127	0.00883			10.6	0.173848	0.053504	0.019468	-0.01293	0.008099	0.012002
	10.6	1.00603	0.95701	0.865564	0.767923	0.60719	0.023862			10.81	1.00255	0.898884	0.763013	0.646912	0.457475	-0.00374			10.8	0.660357	0.323853	0.177601	0.072774	0.024855	0.012913			10.79	0.176243	0.051324	0.018904	-0.01079	0.005008	0.017324
	10.81	1.00991	0.958554	0.869548	0.763548	0.606398	0.019924			11.01	1.00636	0.897444	0.766046	0.642504	0.451167	0.000211			11.01	0.662643	0.323428	0.178479	0.070818	0.030772	0.008503			11.01	0.177501	0.054237	0.018044	-0.00459	0.007247	0.01704
	11.01	1.00867	0.957335	0.86993	0.766183	0.602245	0.023524			11.21	1.00097	0.897922	0.765448	0.64604	0.453212	0.002855			11.21	0.65554	0.321291	0.178998	0.06859	0.024601	0.013094			11.21	0.176347	0.05359	0.018761	-0.01018	0.006662	0.016397
	11.21	1.00297	0.956009	0.86853	0.762214	0.606337	0.019904			11.38	1.007	0.900142	0.766994	0.647823	0.455941	-0.00276			11.4	0.662091	0.320861	0.180493	0.070072	0.02286	0.010526			11.38	0.173429	0.051968	0.02115	-0.01082	0.002318	0.0143
	11.4	1.0072	0.957694	0.867986	0.766023	0.60774	0.018863			11.6	0.999615	0.900074	0.765589	0.647003	0.455944	-0.00133			11.6	0.663456	0.320183	0.178916	0.072335	0.02691	0.005551			11.6	0.179039	0.058635	0.020052	-0.01218	0.001392	0.011033
	11.6	1.00198	0.957729	0.870193	0.760448	0.601578	0.022849			11.8	1.00816	0.902844	0.764349	0.647442	0.453436	0.00042			11.8	0.661901	0.326892	0.179835	0.074106	0.029016	0.010473			11.8	0.1749	0.056095	0.021674	-0.00671	0.009001	0.013959
	11.81	1.00342	0.958361	0.868122	0.763905	0.605614	0.020191			11.99	1.00471	0.899745	0.766994	0.646748	0.452336	-0.00264			12.01	0.66243	0.326922	0.180289	0.07267	0.02732	0.009073			11.99	0.176876	0.05883	0.02001	-0.00602	0.002589	0.013744
	12.01	1.00889	0.955763	0.867565	0.766327	0.606638	0.02217			12.21	1.00658	0.901408	0.766609	0.645783	0.457964	-0.0027			12.21	0.666376	0.322928	0.18118	0.068932	0.026948	0.010585			12.21	0.177897	0.053234	0.022055	-0.00717	0.007112	0.014889
	12.21	1.00825	0.957547	0.867871	0.765085	0.604893	0.020569			12.4	1.00457	0.898796	0.766727	0.647419	0.458547	-0.00146			12.4	0.661645	0.322438	0.177767	0.071135	0.025741	0.00543			12.4	0.174531	0.057698	0.018451	-0.01335	0.007951	0.014507
	12.41	1.00567	0.95558	0.869547	0.76501	0.608394	0.014841			12.58	1.00028	0.899306	0.767144	0.647661	0.459495	0.002707			12.6	0.652884	0.324193	0.178458	0.07187	0.024489	0.010476			12.58	0.171984	0.054658	0.018261	-0.01011	0.007232	0.014089
	12.6	1.00202	0.950422	0.867316	0.764712	0.608076	0.023745			12.8	1.00496	0.901707	0.763434	0.648837	0.458234	0.002543			12.8	0.664193	0.324143	0.179571	0.072089	0.027969	0.010186			12.8	0.177546	0.055234	0.020708	-0.00643	0.002414	0.013169
	12.8	1.00388	0.955367	0.863098	0.763124	0.607239	0.024259			13.01	1.00516	0.898613	0.771342	0.649025	0.456679	-0.00187			12.99	0.657972	0.327916	0.179681	0.074489	0.026462	0.007918			13.01	0.173992	0.057938	0.022153	-0.00703	0.008302	0.009063
	13.01	1.00125	0.957386	0.86869	0.767412	0.605691	0.024287			13.19	1.00323	0.898372	0.767566	0.646727	0.454028	-0.00323			13.21	0.656558	0.32442	0.17813	0.076771	0.024057	0.012528			13.19	0.172383	0.055948	0.017749	-0.00642	0.003498	0.011803
	13.21	1.0051	0.957877	0.863115	0.761275	0.608301	0.025431			13.41	1.0025	0.900401	0.767692	0.647535	0.459479	-0.00288			13.41	0.661915	0.327795	0.180502	0.072818	0.027224	0.004854			13.41	0.180081	0.052764	0.020175	-0.00497	0.006582	0.014271
	13.41	1.005	0.95936	0.866837	0.76578	0.601699	0.022862			13.6	1.008	0.905947	0.769665	0.651127	0.457838	-0.00144			13.6	0.662105	0.329922	0.180523	0.071007	0.02832	0.005197			13.6	0.17321	0.057726	0.01779	-0.00529	0.005899	0.017179
	13.6	1.00948	0.957183	0.866482	0.764668	0.608653	0.021515			13.79	1.00885	0.902807	0.767691	0.650629	0.453962	-0.00405			13.8	0.663037	0.327518	0.183322	0.074692	0.02532	0.008604			13.79	0.179723	0.059447	0.023838	-0.00794	0.009381	0.013404
	13.8	1.0072	0.957872	0.87484	0.767326	0.610118	0.021506			13.99	1.00601	0.902633	0.770327	0.647392	0.457326	-0.00106			14	0.660422	0.323719	0.180038	0.078553	0.023252	0.006496			14	0.172341	0.060109	0.019435	-0.00668	0.008397	0.013466
	14.01	1.00959	0.956968	0.872207	0.769758	0.608307	0.021058			14.21	1.00487	0.902071	0.764688	0.64629	0.459495	-0.00115			14.19	0.661499	0.3232	0.181895	0.071241	0.02574	0.010602			14.21	0.172687	0.058008	0.019818	-0.00337	0.003615	0.012207
	14.21	1.00276	0.954234	0.867674	0.765943	0.610918	0.02164			14.39	1.00692	0.903326	0.767418	0.650629	0.460377	-0.00212			14.41	0.662213	0.329075	0.177838	0.076801	0.023831	0.005653			14.41	0.169522	0.060061	0.023774	-0.00428	0.007185	0.016772
	14.41	1.00311	0.955125	0.869849	0.769453	0.609454	0.019758			14.61	1.0077	0.903323	0.76809	0.650495	0.452881	0.00124			14.61	0.660138	0.322707	0.182938	0.075605	0.027373	0.009837			14.61	0.175718	0.063149	0.023408	-0.00772	0.003767	0.015553
	14.6	1.0099	0.955775	0.870483	0.770718	0.607497	0.021269			14.8	1.00273	0.90403	0.770226	0.64962	0.456954	0.000517			14.8	0.65978	0.327007	0.18282	0.07427	0.026038	0.012811			14.8	0.176754	0.05659	0.026327	-0.01054	0.005969	0.013124
	14.8	1.00147	0.954719	0.871905	0.769055	0.608824	0.01896			14.99	1.00398	0.904335	0.770003	0.654288	0.457386	0.002414			15	0.658586	0.322373	0.187612	0.074883	0.025444	0.01081			15	0.176667	0.058235	0.021643	-0.0118	0.006144	0.014485
	15	1.00963	0.958574	0.868169	0.7735	0.609762	0.02006			15.2	1.00866	0.904881	0.770611	0.65039	0.458565	-0.00491			15.2	0.663193	0.330226	0.183563	0.06921	0.028453	0.008385			15.2	0.176417	0.060607	0.024474	-0.00569	0.00133	0.018408
	15.21	1.01316	0.959607	0.86996	0.769024	0.613634	0.025946			15.41	1.002	0.899649	0.771045	0.653078	0.457933	0.001112			15.39	0.664213	0.325399	0.181805	0.073198	0.027774	0.007758			15.41	0.177138	0.059151	0.025516	-0.00491	0.007847	0.016073
	15.41	1.00709	0.958825	0.869072	0.769126	0.609326	0.022863			15.59	1.00404	0.904716	0.771645	0.651317	0.459374	-0.00062			15.61	0.663912	0.326812	0.182475	0.078243	0.025417	0.006414			15.61	0.177308	0.060966	0.021162	-0.00529	0.009515	0.017812
	15.61	1.00441	0.960805	0.866608	0.767027	0.60654	0.020598			15.8	0.998423	0.905573	0.768332	0.651363	0.458024	-0.00205			15.8	0.665683	0.327473	0.181552	0.082129	0.030175	0.010659			15.8	0.180139	0.060951	0.024366	-0.00405	0.007516	0.017227
	15.8	0.997822	0.96074	0.867276	0.759633	0.613327	0.018902			16	0.99831	0.899592	0.772426	0.65159	0.459961	-0.00085			16	0.665625	0.327759	0.182234	0.073984	0.032506	0.00978			16	0.17908	0.060632	0.024711	-0.00413	0.006968	0.011339
	16	1.00367	0.954545	0.870805	0.768407	0.610254	0.021707			16.19	1.00489	0.902709	0.774504	0.652725	0.460653	-0.00066			16.2	0.661637	0.326784	0.181972	0.0782	0.03081	0.006872			16.2	0.173029	0.062146	0.023643	-0.00563	0.007471	0.012134
	16.2	1.00442	0.956217	0.87056	0.769343	0.611764	0.021078			16.41	1.00239	0.903598	0.766925	0.650103	0.455535	-0.00053			16.41	0.659934	0.330365	0.182341	0.079535	0.029774	0.011859			16.41	0.176383	0.058829	0.022879	-0.00745	0.012146	0.011473
	16.41	1.0009	0.956221	0.868153	0.76527	0.607189	0.021193			16.61	1.00469	0.902396	0.770771	0.655791	0.461723	0.000108			16.61	0.661226	0.327859	0.182174	0.074401	0.023597	0.010021			16.61	0.176756	0.060699	0.026448	-0.00661	0.005598	0.014346
	16.59	1.00025	0.957737	0.871548	0.768224	0.612747	0.025952			16.81	1.00378	0.901884	0.773383	0.651834	0.461972	-0.00321			16.81	0.661268	0.323252	0.180849	0.075599	0.027759	0.008814			16.81	0.169026	0.060213	0.023392	-0.00413	0.007666	0.014074
	16.81	1.00328	0.960623	0.867071	0.768712	0.614505	0.021908			17	1.00122	0.899994	0.773183	0.651138	0.459737	-0.00276			17	0.654539	0.321973	0.180554	0.074477	0.027773	0.008335			16.98	0.16611	0.057757	0.021317	-0.00653	0.007153	0.016983
	17	1.00013	0.956637	0.869605	0.770571	0.612074	0.025762			17.2	0.997878	0.904066	0.769585	0.651145	0.460339	-0.00015			17.2	0.658506	0.328059	0.183694	0.074839	0.025427	0.014351			17.2	0.172612	0.056981	0.02414	-0.0063	0.009249	0.017357
	17.19	1.00248	0.957067	0.867766	0.772643	0.604594	0.018909			17.4	0.99865	0.903337	0.769953	0.654628	0.457644	-0.00179			17.4	0.656793	0.322483	0.185303	0.0733	0.02869	0.007548			17.4	0.169959	0.057168	0.020239	-0.01029	0.006447	0.012444
	17.41	0.998661	0.955272	0.86971	0.767741	0.609681	0.022918			17.61	1.0038	0.903318	0.777223	0.65385	0.459484	-0.00266			17.61	0.663719	0.330932	0.186069	0.077968	0.028338	0.010048			17.59	0.177037	0.058749	0.026292	-0.00679	0.007763	0.013428
	17.61	0.99842	0.956305	0.866805	0.771556	0.610953	0.019267			17.81	1.00661	0.90749	0.773174	0.654545	0.463936	-0.00677			17.81	0.655437	0.329663	0.184544	0.076578	0.030387	0.010264			17.81	0.175914	0.059033	0.025213	-0.00351	0.006546	0.011198
	17.81	1.0075	0.958039	0.862799	0.769395	0.607558	0.016879			18	1.00335	0.906691	0.775668	0.651285	0.458101	0.003408			18	0.65732	0.328119	0.181289	0.073168	0.030203	0.009661			18.01	0.169155	0.059576	0.026234	-0.00368	0.003372	0.017495
	18	1.00335	0.957433	0.870353	0.772666	0.610882	0.023701			18.2	1.00047	0.901581	0.770832	0.652759	0.460584	-0.00246			18.18	0.657313	0.331591	0.185346	0.077962	0.024146	0.008982			18.18	0.171247	0.060591	0.026144	-0.00622	0.007145	0.014087
	18.2	1.00266	0.957625	0.868196	0.770132	0.609064	0.020186			18.4	1.00596	0.90503	0.77127	0.656242	0.460999	-0.0029			18.4	0.656347	0.327299	0.184027	0.077531	0.029588	0.008799			18.4	0.173625	0.058949	0.024951	-0.0007	0.008496	0.016543
	18.4	1.0047	0.958868	0.876171	0.769284	0.609599	0.025082			18.61	1.00794	0.905278	0.774302	0.656291	0.463566	0.000718			18.59	0.660176	0.329993	0.185494	0.073913	0.027216	0.009206			18.59	0.177806	0.063849	0.023908	-0.00192	0.010025	0.016195
	18.61	1.00479	0.956939	0.869069	0.772094	0.610579	0.026916			18.79	1.00502	0.908013	0.779552	0.655714	0.4617	-0.00222			18.79	0.657425	0.326567	0.187802	0.07301	0.029697	0.0106			18.79	0.174057	0.060882	0.032348	-0.00791	0.010846	0.013852
	18.81	1.00835	0.956307	0.870856	0.770356	0.611458	0.021049			19.01	1.00616	0.906186	0.769506	0.654907	0.461507	-0.00085			19.01	0.656828	0.32827	0.18474	0.076046	0.025414	0.007975			19.01	0.170176	0.064134	0.02514	-0.00689	0.00895	0.012312
	19.01	1.00305	0.959509	0.867505	0.773063	0.609203	0.018483			19.2	1.0074	0.904166	0.775899	0.653025	0.459501	0.001406			19.2	0.655849	0.330259	0.185268	0.077403	0.028564	0.004529			19.2	0.170676	0.05976	0.028615	-0.00557	0.006784	0.015388
	19.2	1.00411	0.956498	0.865169	0.769155	0.614818	0.019621			19.39	0.997996	0.906305	0.772544	0.655031	0.4631	0.002046			19.4	0.656863	0.33032	0.184821	0.076415	0.028792	0.010922			19.39	0.173562	0.063912	0.028806	-0.00488	0.009388	0.01576
	19.4	0.9977	0.955745	0.869145	0.77097	0.615401	0.020641			19.6	0.998197	0.90812	0.770731	0.656529	0.463814	0.000764			19.6	0.65711	0.332731	0.185197	0.075066	0.03104	0.01065			19.6	0.172604	0.063851	0.022208	-0.00509	0.008488	0.015458
	19.61	0.996522	0.960206	0.872629	0.771898	0.610282	0.022057			19.81	1.00187	0.908332	0.773588	0.65693	0.460729	-0.00045			19.79	0.658974	0.326858	0.184783	0.0741	0.029733	0.011431			19.81	0.172707	0.061299	0.025675	-0.0073	0.01245	0.014562
	19.81	0.998289	0.95528	0.871981	0.773482	0.608884	0.022423			19.99	0.999689	0.906211	0.769323	0.654971	0.462618	-0.0009			20.01	0.655559	0.331089	0.183772	0.071753	0.028826	0.011212			19.99	0.171079	0.060261	0.022717	-0.00594	0.008775	0.013971
	20.01	0.996035	0.961401	0.873453	0.769968	0.611339	0.022443			20.2	1.00241	0.904597	0.771334	0.656545	0.463983	-0.0012			20.2	0.653534	0.328936	0.185344	0.080474	0.028385	0.007			20.2	0.174435	0.062636	0.02678	4.79e-05	0.011051	0.015134
	20.21	0.99675	0.960688	0.875967	0.769273	0.610832	0.022922			20.4	1.0013	0.908737	0.774461	0.655367	0.462697	-0.00015			20.38	0.65566	0.32668	0.185741	0.079438	0.025813	0.010733			20.4	0.172423	0.062434	0.027591	-0.00268	0.011529	0.015164
	20.4	0.998743	0.95679	0.868418	0.772878	0.609311	0.022768			20.59	1.00536	0.911553	0.777859	0.656632	0.457149	-0.00411			20.6	0.656037	0.327555	0.187155	0.073011	0.031459	0.012228			20.59	0.16974	0.056916	0.02967	-0.00132	0.006124	0.013799
	20.6	1.00319	0.960864	0.870855	0.773388	0.612531	0.024216			20.79	1.00526	0.908753	0.776394	0.65751	0.461258	-7e-06			20.8	0.659321	0.32935	0.187106	0.07461	0.02915	0.005693			20.81	0.178027	0.064501	0.028205	-0.00166	0.008726	0.013293
	20.81	0.998531	0.958573	0.868678	0.773727	0.608739	0.016776			21.01	1.0003	0.911658	0.779386	0.658038	0.464485	0.000615			20.99	0.653888	0.332556	0.183826	0.076785	0.028312	0.007892			21.01	0.171648	0.06153	0.02738	-0.00621	0.01218	0.015377
	21.01	0.997626	0.958108	0.869737	0.771339	0.611459	0.026063			21.2	1.00261	0.903872	0.775343	0.656165	0.460563	0.001636			21.21	0.654101	0.326507	0.185516	0.074554	0.031532	0.010316			21.21	0.168926	0.0655	0.028727	-0.00149	0.009232	0.013653
	21.21	1.00374	0.958814	0.868578	0.767788	0.60756	0.022835			21.4	1.0057	0.911693	0.775713	0.659909	0.461802	0.000953			21.4	0.659516	0.329333	0.186577	0.075496	0.031198	0.00795			21.4	0.178907	0.067652	0.029041	-0.00486	0.013979	0.014967
	21.38	1.00447	0.959646	0.870054	0.77149	0.613908	0.024048			21.6	1.00193	0.910208	0.778449	0.656965	0.461025	-0.00254			21.58	0.652796	0.32802	0.186314	0.081548	0.026746	0.010045			21.6	0.172614	0.060932	0.029895	-0.0034	0.011572	0.014924
	21.6	0.998478	0.958041	0.871663	0.768088	0.610509	0.024265			21.79	1.00126	0.906472	0.774492	0.654709	0.463277	-0.00149			21.8	0.655648	0.331324	0.184077	0.076384	0.031447	0.00868			21.8	0.174133	0.064688	0.026981	-0.00122	0.005861	0.012717
	21.8	1.00146	0.963068	0.870857	0.772399	0.61315	0.022023			22.01	0.996851	0.905488	0.774838	0.657511	0.464892	0.002169			22.01	0.654592	0.331617	0.185695	0.077412	0.029545	0.006174			22.01	0.171263	0.058953	0.02765	-0.00279	0.009006	0.014033
	21.99	0.994051	0.957853	0.868728	0.773915	0.614273	0.02344			22.21	1.00214	0.909269	0.777298	0.658481	0.463696	0.001512			22.21	0.657233	0.331711	0.183872	0.074127	0.027237	0.011765			22.21	0.171309	0.062675	0.027701	-0.00296	0.010469	0.012514
	22.19	1.00317	0.960174	0.872236	0.769647	0.607027	0.021508			22.4	1.00245	0.907769	0.778867	0.660433	0.463802	-0.00211			22.41	0.655672	0.331883	0.186505	0.075913	0.028427	0.00905			22.4	0.173387	0.062114	0.030761	-0.00365	0.010551	0.014452
	22.4	0.997533	0.954727	0.870199	0.770527	0.613973	0.020601			22.6	1.00487	0.912302	0.781494	0.660581	0.459003	0.000193			22.6	0.658001	0.331161	0.185804	0.080409	0.030047	0.011555			22.6	0.169543	0.062216	0.029071	-0.0052	0.015254	0.0152
	22.58	0.99822	0.958265	0.86985	0.767487	0.61028	0.021128			22.8	1.00076	0.908846	0.775929	0.664361	0.465444	-0.0028			22.79	0.666271	0.331286	0.184773	0.078972	0.030826	0.010837			22.8	0.179386	0.063235	0.029896	0.000677	0.013938	0.009007
	22.8	0.992465	0.958832	0.868522	0.770036	0.610015	0.02058			22.99	1.00025	0.90928	0.776259	0.654418	0.463505	0.000622			23	0.656313	0.333654	0.188066	0.082325	0.030434	0.010585			23	0.171077	0.063866	0.028361	-0.00477	0.011546	0.019661
	23.01	0.996548	0.955811	0.867977	0.774054	0.613312	0.018842			23.21	0.997874	0.904426	0.77751	0.657605	0.466646	-0.00157			23.21	0.662689	0.331649	0.18733	0.078718	0.029411	0.008498			23.21	0.175036	0.065251	0.027465	-0.00104	0.01167	0.018246
	23.21	0.999885	0.959462	0.870717	0.772142	0.613156	0.017642			23.41	1.00235	0.908406	0.775127	0.657324	0.4651	0.001665			23.41	0.657462	0.334974	0.184698	0.074172	0.031222	0.007705			23.41	0.175291	0.066287	0.033293	0.003213	0.011912	0.014523
	23.4	0.995446	0.964656	0.870479	0.775799	0.611739	0.020702			23.6	1.00737	0.909458	0.777208	0.658377	0.466477	-0.00073			23.61	0.655649	0.327857	0.189364	0.079698	0.031466	0.008331			23.6	0.168499	0.062266	0.026976	-0.00192	0.01125	0.016848
	23.6	0.998266	0.961244	0.868687	0.770836	0.612716	0.024262			23.8	1.00031	0.906708	0.780693	0.662278	0.466019	-0.00214			23.8	0.661241	0.331309	0.190297	0.07826	0.032156	0.009936			23.8	0.174366	0.066052	0.02927	0.000882	0.013015	0.013723
	23.8	0.996846	0.95632	0.865245	0.770175	0.613385	0.019768			24	1.00722	0.914127	0.777848	0.660413	0.462246	-0.00576			24	0.658174	0.330047	0.181555	0.07478	0.032823	0.010045			24	0.171592	0.067534	0.034312	-0.00123	0.011783	0.010735
	23.99	1.00351	0.964738	0.872692	0.773637	0.613688	0.024463			24.21	1.00091	0.912684	0.77731	0.662366	0.464665	-0.00314			24.21	0.652875	0.33347	0.187522	0.07694	0.027016	0.008654			24.21	0.171697	0.064095	0.027656	0.001064	0.005927	0.015067
	24.21	0.994095	0.957445	0.870019	0.773469	0.616711	0.019488			24.41	1.00136	0.912539	0.774569	0.660799	0.467155	-0.00094			24.41	0.653365	0.332548	0.190212	0.076664	0.030486	0.007952			24.41	0.168013	0.067663	0.03123	-0.00495	0.008276	0.015148
	24.41	0.991835	0.961636	0.868979	0.773175	0.609849	0.020266			24.61	1.0013	0.909329	0.783587	0.66558	0.466042	-0.00054			24.61	0.661132	0.333606	0.18904	0.074495	0.03145	0.006572			24.61	0.174684	0.064889	0.036548	0.003672	0.015226	0.016704
	24.61	0.995212	0.959226	0.865608	0.774621	0.61357	0.023994			24.8	0.997583	0.907998	0.776362	0.662045	0.465327	-0.00304			24.78	0.653284	0.330917	0.189503	0.075897	0.027698	0.010211			24.8	0.169124	0.064552	0.026698	0.000495	0.00731	0.016251
	24.8	0.995413	0.957723	0.874454	0.774511	0.611737	0.023515			25	1.00403	0.91533	0.778057	0.662101	0.468897	-0.00104			25	0.653884	0.335271	0.188592	0.081615	0.03192	0.010937			24.99	0.166889	0.065612	0.02713	0.000705	0.011728	0.015353
	25	1.00218	0.955368	0.872281	0.771525	0.618448	0.023372			25.2	1.00007	0.910442	0.778418	0.659395	0.467404	0.001784			25.2	0.658138	0.334077	0.184792	0.08169	0.03091	0.004574			25.2	0.174539	0.068045	0.034464	-0.00303	0.012802	0.01313
	25.21	0.99659	0.958312	0.873563	0.77259	0.611137	0.019791			25.41	1.00031	0.911763	0.781971	0.660239	0.467613	0.000763			25.41	0.658569	0.332794	0.186289	0.081926	0.030508	0.007208			25.41	0.171158	0.070412	0.032218	0.000707	0.010612	0.017668
	25.41	0.993804	0.959979	0.869657	0.77065	0.613839	0.01976			25.59	1.00628	0.909567	0.780912	0.661746	0.46568	0.001204			25.61	0.655993	0.329784	0.185123	0.077168	0.033741	0.007375			25.59	0.173996	0.065425	0.033004	8.07e-05	0.010739	0.012325
	25.61	0.996089	0.959046	0.87248	0.770606	0.613945	0.016809			25.81	1.0002	0.913181	0.782078	0.66058	0.471367	0.001617			25.81	0.653327	0.338174	0.186957	0.081519	0.028423	0.008824			25.8	0.170605	0.063102	0.034748	0.002775	0.011798	0.014741
	25.8	0.997426	0.958229	0.870216	0.773675	0.612275	0.024968			26	1.00191	0.910193	0.77818	0.663867	0.466151	0.001567			25.98	0.660221	0.333397	0.191642	0.079541	0.032435	0.00706			26	0.173048	0.071881	0.03261	-0.00321	0.013126	0.017705
	26	0.997422	0.959173	0.875716	0.772846	0.612798	0.02242			26.19	0.997648	0.910382	0.778704	0.666807	0.46831	-0.00082			26.2	0.657675	0.335263	0.185514	0.075276	0.028124	0.007071			26.19	0.166625	0.062079	0.031409	0.004584	0.010534	0.016481
	26.2	0.985832	0.958288	0.872026	0.773759	0.613273	0.020598			26.41	1.00112	0.914708	0.777389	0.661193	0.468042	-0.00134			26.4	0.656678	0.330942	0.188422	0.081599	0.030579	0.012683			26.41	0.17036	0.06946	0.031046	0.000179	0.012027	0.015742
	26.41	0.996342	0.958644	0.870363	0.77323	0.611637	0.022176			26.61	1.00239	0.912182	0.779765	0.665901	0.466874	-0.00123			26.59	0.657988	0.332203	0.185738	0.075392	0.03318	0.007977			26.61	0.170696	0.063251	0.034428	0.004238	0.009765	0.016181
	26.61	0.995141	0.95852	0.872486	0.772704	0.61532	0.020284			26.8	1.00002	0.914243	0.782005	0.660721	0.470436	-0.00321			26.81	0.656753	0.333347	0.188252	0.077737	0.027848	0.007363			26.8	0.175293	0.066798	0.031546	0.003468	0.014355	0.01452
	26.81	0.99423	0.958866	0.871034	0.772555	0.614126	0.018668			26.98	0.997896	0.912294	0.776748	0.659801	0.467933	-0.00026			27	0.655185	0.331725	0.189744	0.079189	0.036849	0.008215			27	0.171626	0.067278	0.02968	-0.00046	0.013359	0.014011
	27	0.996226	0.960235	0.872178	0.771502	0.617167	0.023707			27.2	1.00292	0.910929	0.785144	0.662166	0.467035	-0.00406			27.18	0.655737	0.330939	0.19014	0.079944	0.031169	0.010558			27.2	0.173604	0.067757	0.031648	0.004469	0.008558	0.016679
	27.2	0.995686	0.957517	0.870275	0.77603	0.61319	0.021985			27.39	1.00039	0.911605	0.783929	0.664775	0.467379	-0.00145			27.4	0.655504	0.335103	0.190064	0.081299	0.029514	0.012429			27.39	0.169479	0.063158	0.031611	-0.00213	0.010674	0.010028
	27.41	0.989642	0.957028	0.869261	0.772975	0.614286	0.026539			27.59	0.995618	0.91057	0.777681	0.667533	0.46728	-0.00449			27.61	0.653226	0.332518	0.183471	0.079028	0.030131	0.007229			27.61	0.168986	0.067028	0.031277	0.000866	0.014397	0.016716
	27.61	0.993524	0.958477	0.868535	0.77318	0.616361	0.024284			27.81	1.0005	0.908517	0.780812	0.66266	0.469135	-0.00046			27.79	0.659227	0.331722	0.189699	0.076127	0.030583	0.003776			27.81	0.172517	0.065474	0.029519	-0.00199	0.011452	0.012216
	27.81	0.992196	0.959913	0.872499	0.776267	0.612956	0.017573			28	0.99785	0.913606	0.782467	0.66356	0.469065	-0.00092			28.01	0.653451	0.334595	0.189776	0.077361	0.030525	0.008798			28	0.173947	0.064947	0.032678	-0.00309	0.011225	0.010471
	28	0.996117	0.964532	0.869398	0.77548	0.608349	0.022479			28.2	0.999104	0.909777	0.781894	0.664425	0.466612	0.001423			28.2	0.657395	0.332124	0.1884	0.080539	0.029226	0.011699			28.2	0.173051	0.070875	0.035975	0.004123	0.013418	0.01592
	28.19	0.987371	0.957285	0.871932	0.774861	0.613889	0.023624			28.4	0.99648	0.916355	0.78262	0.660721	0.464283	-0.00041			28.39	0.650451	0.333526	0.19322	0.078117	0.032178	0.010362			28.4	0.167024	0.064311	0.03454	0.001216	0.012258	0.014015
	28.4	0.992623	0.958094	0.870711	0.777204	0.612965	0.024327			28.59	1.00631	0.91715	0.783523	0.66326	0.471638	-0.00224			28.6	0.649977	0.334845	0.187122	0.080947	0.033768	0.007592			28.6	0.168984	0.067769	0.03737	-0.00058	0.01284	0.014846
	28.61	1.00017	0.957092	0.870978	0.775243	0.607622	0.021711			28.81	0.997596	0.912272	0.77782	0.664764	0.473798	-0.00404			28.81	0.660503	0.335717	0.189542	0.077192	0.033362	0.006808			28.81	0.170658	0.068272	0.036509	-0.00155	0.014667	0.016589
	28.79	0.994547	0.95531	0.874905	0.774257	0.61368	0.022506			29.01	1.00264	0.912975	0.784525	0.668191	0.467055	0.000674			29.01	0.653883	0.337232	0.186896	0.079092	0.033206	0.004088			29.01	0.169698	0.068117	0.030069	-0.0004	0.012294	0.018488
	29.01	0.994073	0.960068	0.87237	0.772632	0.616866	0.023655			29.2	0.996421	0.914084	0.784563	0.664752	0.468231	-0.00226			29.2	0.65981	0.332902	0.188804	0.077457	0.031673	0.008196			29.2	0.169324	0.067935	0.034432	0.003618	0.014808	0.014584
	29.2	0.990568	0.959739	0.873352	0.771874	0.613334	0.021071			29.4	0.996607	0.913844	0.779457	0.66212	0.47411	-0.00502			29.4	0.657401	0.336906	0.188171	0.081061	0.030179	0.010703			29.4	0.170248	0.069299	0.032352	0.002397	0.015629	0.013951
	29.39	0.992963	0.958824	0.87249	0.774165	0.617834	0.024976			29.6	1.0007	0.915352	0.779771	0.665041	0.469341	-0.0002			29.6	0.656802	0.333516	0.190656	0.080908	0.035499	0.010945			29.6	0.165899	0.067564	0.031851	-0.00025	0.01247	0.012978
	29.6	0.99205	0.962836	0.872777	0.775453	0.611022	0.01646			29.79	0.997733	0.916602	0.783009	0.667375	0.47112	-1.7e-05			29.81	0.651447	0.335077	0.190799	0.08118	0.028134	0.012542			29.81	0.166124	0.068371	0.038569	-0.00011	0.014296	0.016867
	29.81	0.994829	0.954732	0.872823	0.773847	0.611045	0.020863			30.01	0.997937	0.913855	0.781944	0.665509	0.469689	-0.00374			30.01	0.651254	0.336374	0.19025	0.078506	0.031442	0.008126			30.01	0.164782	0.065279	0.03346	0.000825	0.011846	0.015327
	30.01	0.99458	0.961667	0.871832	0.775634	0.616478	0.022495			30.21	0.789417	0.651135	0.524185	0.437423	0.31203	-0.02019			30.21	0.171419	0.073937	0.034018	0.020959	0.004628	-0.01161			30.21	0.032624	0.008671	0.002927	-0.00542	-0.01441	-0.00462
	30.2	0.860815	0.693536	0.577395	0.496588	0.391255	0.006815			30.4	0.678807	0.538232	0.432781	0.353158	0.261428	-0.01367			30.41	0.101522	0.041731	0.013269	0.012586	-8e-05	-0.00985			30.41	0.015837	0.002531	0.003731	-0.00316	-0.00871	-0.00354
	30.41	0.728283	0.577085	0.468383	0.405106	0.315779	0.005062			30.61	0.555999	0.429208	0.347849	0.296191	0.213062	-0.01195			30.61	0.053041	0.023224	0.009325	0.012124	-0.00386	-0.00731			30.61	0.016893	0.001991	0.00416	-0.00512	-0.01175	-0.00282
	30.61	0.60888	0.46201	0.376923	0.326617	0.259746	0.008128			30.82	0.442731	0.356349	0.286238	0.252148	0.176461	-0.01591			30.82	0.037726	0.013983	0.006703	0.008878	-0.00479	-0.00934			30.82	0.016497	0.003972	0.004348	-0.00464	-0.00751	-0.00102
	30.81	0.494115	0.370886	0.307346	0.275966	0.21435	0.007653			31	0.377622	0.302604	0.242972	0.215578	0.151859	-0.0157			31.02	0.024422	0.00582	0.005027	0.009557	-0.00189	0.001764			31.02	0.017384	0.003522	0.007334	-0.00218	-0.00984	-0.00062
	31.01	0.40667	0.307201	0.253317	0.234545	0.177604	0.010591			31.21	0.313895	0.257376	0.206648	0.189482	0.128525	-0.01338			31.22	0.022056	0.010374	0.000389	0.008831	0.002326	-0.0065			31.22	0.015617	0.005284	0.00667	-0.00336	-0.0099	0.001767
	31.2	0.346528	0.262918	0.219869	0.197077	0.156298	0.011158			31.41	0.259658	0.217111	0.178067	0.164401	0.110701	-0.01969			31.39	0.016916	0.012872	0.004484	0.012849	0.002729	-0.00815			31.41	0.017579	0.00657	0.00665	7.3e-05	-0.00528	0.001496
	31.4	0.291692	0.218983	0.183132	0.17693	0.134726	0.013383			31.6	0.224299	0.191389	0.159329	0.149237	0.095216	-0.0098			31.61	0.015109	0.003735	-0.00195	0.00995	0.002506	-0.00316			31.61	0.019314	0.010422	0.007915	0.006273	-0.00462	0.001628
	31.61	0.244498	0.186684	0.153961	0.1515	0.113205	0.012203			31.8	0.196291	0.172828	0.141866	0.134173	0.086399	-0.01241			31.82	0.015565	0.008992	0.000646	0.012264	0.003843	-0.00324			31.82	0.01965	0.006263	0.007416	-0.0001	-0.00245	0.00577
	31.81	0.210114	0.160958	0.131644	0.138144	0.099023	0.010329			32.02	0.167666	0.155608	0.125295	0.116081	0.077426	-0.01518			32	0.019112	0.00654	0.006051	0.014379	0.003275	-0.00222			32.02	0.021947	0.008326	0.009024	-0.0031	-0.00309	0.006156
	32	0.180458	0.137959	0.117144	0.119021	0.087949	0.015075			32.21	0.147215	0.140062	0.113089	0.103688	0.07244	-0.00771			32.22	0.019317	0.008145	0.003044	0.016384	0.004774	0.001091			32.22	0.018461	0.007671	0.010499	0.003018	-0.0025	0.005006
	32.22	0.151022	0.121363	0.100878	0.102595	0.074275	0.013611			32.41	0.129664	0.126144	0.099716	0.099184	0.064954	-0.01249			32.41	0.016273	0.010472	0.002609	0.014401	0.005286	-0.00154			32.41	0.018111	0.012563	0.014562	0.006169	0.000168	0.005203
	32.4	0.13825	0.109018	0.089906	0.097992	0.066555	0.015837			32.61	0.114424	0.115194	0.090965	0.097091	0.063028	-0.0124			32.6	0.018363	0.011467	0.002295	0.016242	0.006425	-0.0028			32.61	0.023518	0.008964	0.011729	0.007986	0.002307	0.004168
	32.59	0.120987	0.097512	0.08039	0.089503	0.060691	0.014758			32.8	0.110708	0.106147	0.091759	0.085557	0.051367	-0.01123			32.81	0.018984	0.009314	0.005411	0.018134	0.009264	-0.00281			32.81	0.023176	0.009127	0.009782	0.003509	-0.00193	0.004174
	32.81	0.110191	0.088399	0.068421	0.076533	0.055275	0.017583			33.02	0.101793	0.101666	0.082692	0.07974	0.049055	-0.01436			33.02	0.018634	0.007111	0.004594	0.018858	0.006055	0.000432			33.02	0.025254	0.008126	0.01513	0.003869	0.002669	0.002255
	33.01	0.093116	0.074559	0.064007	0.076198	0.052974	0.017867			33.22	0.087205	0.091855	0.078077	0.078528	0.046576	-0.01225			33.2	0.01699	0.011579	0.001514	0.017572	0.010711	0.001293			33.2	0.029275	0.011965	0.013255	0.006355	0.001344	0.005313
	33.21	0.086764	0.069237	0.054415	0.067401	0.046594	0.018032			33.41	0.084546	0.090981	0.074465	0.070115	0.044174	-0.0103			33.42	0.018057	0.008582	0.000134	0.021129	0.011271	0.001426			33.42	0.023325	0.00824	0.010642	0.004921	0.005524	0.002847
	33.42	0.078901	0.060007	0.052325	0.065786	0.038928	0.0189			33.61	0.077397	0.081563	0.073915	0.071127	0.038207	-0.00878			33.61	0.020393	0.009427	0.00501	0.017559	0.0105	0.000431			33.61	0.024623	0.013196	0.018256	0.005364	0.001783	0.000244
	33.6	0.071314	0.058899	0.044855	0.060985	0.038242	0.017953			33.81	0.070955	0.083726	0.065184	0.06255	0.042985	-0.00775			33.8	0.019271	0.007463	0.00724	0.018378	0.008333	-0.00061			33.8	0.027561	0.014301	0.00956	0.006557	-0.00283	0.004919
	33.79	0.062096	0.056141	0.046225	0.057824	0.034755	0.012823			34.01	0.069753	0.075888	0.062176	0.061827	0.039532	-0.00889			34.01	0.0173	0.007199	0.001669	0.019671	0.014067	0.000393			34.02	0.025198	0.015055	0.014224	0.003444	0.003936	0.004615
	34.01	0.06116	0.051278	0.036521	0.053957	0.033599	0.017804			34.22	0.065259	0.076975	0.060838	0.061319	0.036527	-0.00993			34.22	0.020434	0.011338	0.006153	0.017767	0.009447	0.003015			34.2	0.026388	0.009765	0.011626	0.003924	0.008829	0.009135
	34.21	0.05467	0.044726	0.033516	0.055731	0.031142	0.019276			34.42	0.062834	0.070054	0.063385	0.061354	0.034694	-0.01175			34.42	0.018997	0.011566	0.005228	0.024101	0.010584	-0.00072			34.41	0.025653	0.011955	0.015047	0.00882	0.00483	0.000977
	34.41	0.050993	0.044923	0.036882	0.050505	0.033496	0.017863			34.61	0.052896	0.066019	0.058868	0.061569	0.035183	-0.00766			34.61	0.019066	0.01	0.005068	0.022369	0.009485	-0.00042			34.62	0.023986	0.014267	0.018264	0.009255	0.008797	0.007506
	34.6	0.047911	0.041822	0.029441	0.052425	0.032191	0.014638			34.81	0.055924	0.070167	0.060042	0.060017	0.037064	-0.0119			34.81	0.024171	0.010985	0.004814	0.021558	0.012988	-0.00027			34.81	0.027092	0.010001	0.015372	0.006432	0.003411	0.002668
	34.8	0.045176	0.038386	0.033027	0.047879	0.031699	0.019696			35.01	0.050965	0.068748	0.059031	0.056278	0.03365	-0.00785			35.01	0.01967	0.013012	0.007858	0.021312	0.014125	-0.00103			35	0.02352	0.010345	0.008674	0.00528	0.001928	0.005135
	35.01	0.043898	0.035391	0.030934	0.047044	0.028025	0.014453			35.22	0.051422	0.065737	0.053922	0.057971	0.036384	-0.00694			35.22	0.017382	0.012004	0.00698	0.021351	0.011199	0.003217			35.22	0.024784	0.012709	0.01186	0.007625	0.005042	0.006314
	35.21	0.042266	0.037538	0.027182	0.047997	0.026171	0.016995			35.4	0.050571	0.067043	0.055136	0.050626	0.033051	-0.00685			35.42	0.019574	0.009584	0.007696	0.01976	0.012393	0.005			35.42	0.024314	0.010591	0.011911	0.005192	0.006798	0.003761
	35.41	0.036614	0.033001	0.025385	0.046663	0.02538	0.020067			35.62	0.047511	0.06507	0.055146	0.053615	0.030505	-0.00627			35.62	0.01852	0.008101	0.005722	0.020067	0.012428	0.000185			35.61	0.025722	0.014355	0.01699	0.010132	0.005115	0.005343
	35.62	0.036329	0.035946	0.027535	0.044709	0.019142	0.014952			35.81	0.04687	0.061783	0.055598	0.053991	0.033228	-0.00358			35.81	0.020298	0.013531	0.005755	0.022129	0.011144	-0.00385			35.81	0.025275	0.010385	0.013923	0.008808	0.004609	0.004986
	35.8	0.035195	0.031341	0.023085	0.044834	0.029271	0.016508			36	0.044724	0.063402	0.0496	0.052774	0.028913	-0.00771			36.01	0.019071	0.008971	0.004953	0.02249	0.011953	0.003329			36.01	0.024013	0.01701	0.009346	0.005527	0.003505	0.005634
	36.01	0.033687	0.030268	0.022046	0.046084	0.022006	0.017003			36.21	0.046614	0.061001	0.049284	0.048396	0.027767	-0.01039			36.21	0.017775	0.013007	0.006374	0.02156	0.011476	0.000498			36.21	0.024839	0.01255	0.015928	0.003613	0.008164	0.005933
	36.21	0.036052	0.032226	0.025445	0.04226	0.021374	0.014502			36.42	0.046276	0.06263	0.050315	0.054129	0.031286	-0.00719			36.42	0.021945	0.012351	0.009625	0.02457	0.010857	0.00048			36.42	0.023878	0.011948	0.011087	0.007722	0.001768	0.003999
	36.41	0.026903	0.030469	0.019894	0.043406	0.023121	0.018823			36.6	0.046485	0.059287	0.053238	0.052682	0.031569	-0.00716			36.62	0.019826	0.013083	0.007789	0.019051	0.014042	-0.00013			36.62	0.027285	0.012247	0.012794	0.009631	0.006523	0.006769
	36.61	0.029924	0.025787	0.021984	0.04245	0.024526	0.018039			36.82	0.042244	0.062128	0.049566	0.048981	0.031796	-0.00671			36.81	0.018076	0.009251	0.009931	0.016837	0.016247	0.004052			36.81	0.022334	0.016595	0.013662	0.007945	0.009117	0.007219
	36.8	0.028095	0.028892	0.016286	0.044274	0.023704	0.017057			37.01	0.04419	0.062807	0.049423	0.050274	0.03165	-0.00659			37.01	0.023731	0.012166	0.005212	0.02295	0.009825	-0.00256			37.01	0.024895	0.013432	0.010347	0.008623	0.005522	0.01073
	37	0.028394	0.02629	0.021355	0.044692	0.023056	0.017491			37.2	0.040069	0.059347	0.04727	0.048056	0.030758	-0.01063			37.21	0.015848	0.006073	0.009918	0.024187	0.010859	-0.00114			37.21	0.018972	0.014292	0.011435	0.010239	0.003146	0.006391
	37.21	0.024605	0.026531	0.020292	0.041697	0.020853	0.016549			37.42	0.038997	0.059773	0.045652	0.050729	0.030751	-0.00512			37.42	0.015882	0.011332	0.005631	0.020238	0.015581	-0.00025			37.42	0.021005	0.012715	0.012394	0.005047	0.005287	0.011013
	37.41	0.024364	0.025875	0.021084	0.040228	0.024329	0.017665			37.62	0.042549	0.061787	0.052346	0.052077	0.033732	-0.00853			37.6	0.015866	0.013858	0.006344	0.020504	0.012031	0.004377			37.62	0.026187	0.013645	0.012347	0.005799	0.003258	0.004302
	37.61	0.027476	0.02555	0.018169	0.042387	0.02295	0.016958			37.81	0.042279	0.056888	0.047414	0.052674	0.032994	-0.00741			37.82	0.018729	0.012256	0.002966	0.020475	0.013984	-0.00066			37.82	0.026378	0.015293	0.009911	0.008754	0.004893	0.009163
	37.82	0.026699	0.020164	0.019633	0.037564	0.02149	0.016128			38.01	0.030929	0.060126	0.045682	0.048788	0.027875	-0.00853			38.01	0.016389	0.008567	0.006561	0.020022	0.011843	-0.00389			38.01	0.024813	0.014545	0.018037	0.002959	0.005503	0.008669
	38	0.023262	0.022899	0.017607	0.038865	0.01695	0.023611			38.21	0.033675	0.060611	0.046864	0.048374	0.034816	-0.00658			38.21	0.018071	0.011079	0.004001	0.022079	0.012768	-0.0011			38.21	0.024147	0.012202	0.010847	0.008955	0.00526	0.009023
	38.19	0.021293	0.02461	0.021098	0.041386	0.020219	0.020582			38.4	0.035448	0.057199	0.052094	0.050778	0.029623	-0.00859			38.41	0.018037	0.01063	0.006489	0.023136	0.015272	0.001333			38.41	0.025253	0.011024	0.01282	0.006498	0.004903	0.010448
	38.41	0.017084	0.022348	0.018475	0.040625	0.018332	0.018709			38.62	0.038864	0.058784	0.050366	0.050071	0.030413	-0.00369			38.62	0.015797	0.013542	0.007609	0.021872	0.014873	0.000868			38.62	0.023174	0.012263	0.013831	0.003333	0.002536	0.005677
	38.61	0.022595	0.021394	0.015785	0.042056	0.015708	0.016394			38.82	0.041397	0.060521	0.052234	0.04975	0.032401	-0.00603			38.8	0.017801	0.010968	0.006355	0.022924	0.011667	0.001864			38.82	0.021095	0.013927	0.019908	0.005793	0.00917	0.007703
	38.81	0.022241	0.019289	0.01647	0.037745	0.021592	0.0162			39.01	0.038635	0.057804	0.043958	0.049952	0.027807	-0.00968			39.02	0.014006	0.012449	0.004013	0.026718	0.011091	-0.00176			39.01	0.024948	0.010312	0.012193	0.006629	0.008009	0.00564
	39.02	0.024652	0.023961	0.018262	0.037273	0.022023	0.015094			39.21	0.037676	0.058938	0.050219	0.056267	0.029153	-0.00674			39.21	0.015799	0.007191	0.00822	0.021467	0.016489	-0.00343			39.21	0.024546	0.012632	0.01701	0.00818	0.00549	0.008477
	39.2	0.021312	0.024552	0.017347	0.035207	0.014307	0.020397			39.41	0.037557	0.056806	0.050281	0.044233	0.031159	-0.00525			39.4	0.013436	0.010421	0.005898	0.027283	0.015229	0.005334			39.41	0.026287	0.012628	0.016997	0.009063	0.005086	0.007998
	39.39	0.016029	0.023087	0.01473	0.034029	0.016644	0.016897			39.6	0.033433	0.054065	0.047942	0.049794	0.029414	-0.00771			39.62	0.014187	0.009545	0.007116	0.019888	0.013044	-0.0003			39.62	0.023196	0.012546	0.011996	0.00481	0.007834	0.007032
	39.61	0.017882	0.021	0.021436	0.037506	0.021654	0.017063			39.82	0.039217	0.056379	0.046897	0.05218	0.033584	-0.01088			39.82	0.016416	0.011096	0.0045	0.022406	0.012272	0.00381			39.82	0.020946	0.010694	0.016541	0.009224	0.005583	0.009079
	39.81	0.019279	0.020552	0.014374	0.040219	0.01864	0.020108			40.02	0.034483	0.058531	0.049259	0.052751	0.03082	-0.00633			40.01	0.013247	0.009555	0.008183	0.022557	0.01333	0.003927			40.01	0.019461	0.012329	0.010895	0.007523	0.005986	0.006888
	40.02	0.016876	0.019905	0.01407	0.041242	0.020114	0.01909			40.21	0.033766	0.055392	0.049496	0.048345	0.031394	-0.00814			40.21	0.013034	0.007642	0.007428	0.022152	0.01057	0.004156			40.21	0.017581	0.016325	0.014244	0.004797	0.008062	0.007866
	40.2	0.020411	0.023233	0.016896	0.037781	0.019134	0.018907			40.41	0.036065	0.05619	0.049049	0.0531	0.03319	-0.01001			40.41	0.014682	0.010392	0.00574	0.023347	0.012619	0.000976			40.41	0.018236	0.012527	0.008698	0.010032	0.00764	0.012584
	40.41	0.017971	0.023963	0.011737	0.038548	0.017187	0.019447			40.61	0.036962	0.057033	0.045964	0.049835	0.028188	-0.01281			40.6	0.011531	0.008937	0.007661	0.02068	0.019593	0.000253			40.6	0.021557	0.010712	0.011261	0.007602	0.006128	0.010882
	40.61	0.018251	0.019692	0.014574	0.035566	0.017603	0.017261			40.8	0.031531	0.05727	0.049019	0.04833	0.035881	-0.00729			40.82	0.009749	0.010205	0.006156	0.020864	0.015033	0.00203			40.82	0.021486	0.015099	0.012407	0.003721	0.006489	0.010393
	40.81	0.021488	0.023526	0.013053	0.039823	0.016196	0.017034			41.02	0.034206	0.062123	0.054431	0.054111	0.032081	-0.00951			41.02	0.011958	0.009074	0.008264	0.02516	0.017634	-0.00185			41	0.020979	0.014023	0.012023	0.008505	0.008133	0.00936
	41.01	0.016325	0.022519	0.015552	0.036074	0.017491	0.024365			41.22	0.035103	0.058339	0.046188	0.049702	0.033048	-0.00283			41.22	0.012124	0.007236	0.007799	0.023042	0.015125	-0.0008			41.21	0.020563	0.011708	0.013549	0.002811	0.008247	0.010583
	41.2	0.017204	0.020231	0.010818	0.034884	0.019825	0.01997			41.41	0.033342	0.059495	0.047213	0.050412	0.031721	-0.00713			41.41	0.012469	0.009566	0.008464	0.020944	0.014246	0.003915			41.41	0.021619	0.013909	0.011089	0.008044	0.004495	0.006442
	41.4	0.017382	0.017312	0.013872	0.035817	0.012513	0.019034			41.61	0.032932	0.056737	0.046723	0.050134	0.027268	-0.0079			41.61	0.011976	0.006252	0.005568	0.019989	0.015868	0.003097			41.6	0.01793	0.011707	0.009521	0.008495	0.00643	0.012491
	41.61	0.020854	0.017082	0.013462	0.039125	0.017357	0.017941			41.81	0.033149	0.055483	0.042056	0.052534	0.028765	-0.008			41.81	0.013706	0.010949	0.004577	0.023878	0.012869	0.002205			41.8	0.02293	0.013702	0.009054	0.006398	0.006357	0.011825
	41.81	0.018069	0.022438	0.018845	0.036272	0.014448	0.020501			42.02	0.030954	0.053579	0.046759	0.04942	0.030668	-0.00915			42.02	0.010757	0.008412	0.005585	0.019671	0.012772	0.003559			42.02	0.018161	0.015033	0.012736	0.004203	0.0052	0.009091
	42.01	0.017765	0.019847	0.013981	0.034534	0.018662	0.018191			42.2	0.035158	0.058001	0.044841	0.054185	0.03059	-0.00392			42.22	0.015462	0.008034	0.011586	0.023064	0.016203	0.003269			42.22	0.019366	0.010915	0.014648	0.008896	0.004969	0.01115
	42.21	0.013342	0.018762	0.015488	0.035982	0.017153	0.019783			42.42	0.03401	0.054328	0.048037	0.051158	0.029231	-0.00507			42.41	0.012859	0.010385	0.005063	0.019069	0.016548	0.00527			42.41	0.017596	0.009828	0.01716	0.007399	0.006721	0.000716
	42.4	0.015316	0.01745	0.014665	0.034994	0.013214	0.019072			42.61	0.035244	0.055496	0.048426	0.050156	0.028586	-0.00465			42.61	0.013061	0.007953	0.007097	0.021882	0.013605	0.000559			42.61	0.023246	0.01045	0.011392	0.009081	0.008492	0.01049
	42.6	0.015702	0.017728	0.014178	0.034242	0.016374	0.023367			42.8	0.030457	0.060103	0.046535	0.050924	0.027649	-0.008			42.81	0.011353	0.005507	0.005653	0.018971	0.013825	0.002749			42.81	0.020261	0.009654	0.013703	0.00945	0.009588	0.009333
	42.81	0.014783	0.015459	0.016612	0.032717	0.011203	0.020689			43.02	0.034909	0.05555	0.043954	0.050326	0.030927	-0.00469			43.02	0.013228	0.006976	0.00903	0.022592	0.017993	-0.00021			43.02	0.021966	0.010451	0.014571	0.007327	0.009065	0.007208
	43.01	0.016927	0.021571	0.012689	0.03933	0.014258	0.01836			43.22	0.030871	0.053329	0.047317	0.051727	0.03009	-0.00781			43.22	0.011224	0.006573	0.006727	0.023406	0.015435	0.00112			43.22	0.017621	0.010961	0.010997	0.004684	0.002611	0.006712
	43.21	0.015168	0.020286	0.014917	0.034534	0.015761	0.019637			43.41	0.034214	0.057385	0.0475	0.04559	0.030198	-0.00438			43.42	0.009131	0.007954	0.004144	0.019946	0.015904	0.003778			43.42	0.02278	0.011023	0.01441	0.012471	0.006495	0.008968
	43.42	0.014465	0.013786	0.012947	0.035923	0.017698	0.018318			43.61	0.034907	0.057919	0.045831	0.048982	0.032052	-0.00797			43.61	0.013802	0.010617	0.004809	0.021981	0.014889	0.000374			43.61	0.019184	0.013005	0.014741	0.009754	0.008589	0.012595
	43.6	0.013115	0.013777	0.011316	0.033367	0.01799	0.021082			43.81	0.035552	0.058424	0.046839	0.048907	0.028205	-0.0075			43.81	0.015305	0.008809	0.005673	0.026228	0.015288	0.000828			43.81	0.01902	0.008559	0.012204	0.003058	0.004764	0.011019
	43.81	0.013998	0.01559	0.013752	0.031536	0.018046	0.01858			44	0.033757	0.054207	0.047467	0.048395	0.030457	-0.00339			44.01	0.00939	0.006886	0.00548	0.020325	0.014676	-6.1e-05			44.01	0.014152	0.010017	0.019451	0.011994	0.00564	0.009477
	44.01	0.012377	0.019491	0.012736	0.03552	0.016099	0.022007			44.22	0.034262	0.052887	0.047983	0.050725	0.029271	-0.00703			44.22	0.01065	0.008587	0.003234	0.01985	0.013936	0.001345			44.22	0.014377	0.011054	0.014168	0.00606	0.008939	0.010487
	44.21	0.016094	0.019146	0.01257	0.034691	0.019206	0.020996			44.42	0.036338	0.053756	0.045864	0.046794	0.026276	-0.0074			44.42	0.01174	0.009601	0.010664	0.02538	0.019944	-0.00041			44.42	0.016589	0.011938	0.0091	0.007459	0.00449	0.007873
	44.4	0.018155	0.016489	0.015488	0.036562	0.012838	0.021586			44.61	0.037828	0.059795	0.045259	0.049605	0.032139	-0.00602			44.61	0.009011	0.010537	0.003915	0.024329	0.014246	0.001369			44.61	0.019142	0.00979	0.013944	0.004141	0.00799	0.009692
	44.6	0.012697	0.015879	0.016622	0.035625	0.022163	0.021689			44.81	0.031329	0.054794	0.047685	0.04699	0.030467	-0.00651			44.81	0.01037	0.008391	-5.5e-05	0.024025	0.020244	0.000402			44.81	0.019199	0.012761	0.012529	0.006623	0.00396	0.009153
	44.8	0.016236	0.012898	0.010058	0.033861	0.015307	0.016785			45.01	0.028108	0.049981	0.046352	0.048453	0.032581	-0.00581			45.01	0.007442	0.008416	0.010429	0.022999	0.014224	0.003859			45.01	0.018543	0.011953	0.013066	0.007163	0.004937	0.005104
	45.01	0.015075	0.017872	0.013197	0.034946	0.014699	0.01814			45.2	0.028624	0.057751	0.051497	0.047401	0.026382	-0.00569			45.22	0.009922	0.009115	0.005905	0.021346	0.015354	0.002957			45.22	0.018431	0.010846	0.014799	0.005616	0.008837	0.00923
	45.21	0.013218	0.017138	0.008769	0.038273	0.014194	0.019666			45.42	0.026739	0.049706	0.047178	0.049959	0.029201	-0.01182			45.42	0.012928	0.006668	0.009039	0.023957	0.015466	0.002036			45.42	0.014883	0.008138	0.012845	0.003749	0.006766	0.006851
	45.41	0.010157	0.018351	0.01358	0.02968	0.014965	0.026455			45.62	0.030789	0.056052	0.045041	0.048658	0.03292	-0.00515			45.61	0.01365	0.008428	0.004654	0.02295	0.01684	0.00456			45.62	0.017273	0.009768	0.011729	0.00515	0.009024	0.004136
	45.6	0.011004	0.014198	0.014268	0.038765	0.014433	0.019612			45.81	0.03322	0.059098	0.047222	0.054855	0.027646	-0.00883			45.81	0.011859	0.005712	0.003597	0.022104	0.011258	-0.00165			45.81	0.019657	0.014435	0.011114	0.004963	0.006084	0.001806
	45.8	0.010283	0.014864	0.011816	0.035753	0.016979	0.019907			46.01	0.03133	0.058881	0.04848	0.052216	0.030278	-0.00769			46.01	0.009145	0.005048	0.005947	0.023598	0.010246	-0.0004			46.01	0.020996	0.011909	0.016997	0.010075	0.006909	0.011551
	46.01	0.009204	0.013517	0.013006	0.032361	0.016499	0.021885			46.21	0.028697	0.053718	0.04412	0.046646	0.030756	-0.00606			46.2	0.009469	0.003911	0.003678	0.022199	0.016101	0.001303			46.21	0.020946	0.010718	0.013064	0.008674	0.004831	0.009822
	46.19	0.007789	0.015655	0.012115	0.032671	0.014406	0.022712			46.4	0.027445	0.054954	0.0462	0.047193	0.027859	-0.00433			46.42	0.010018	0.010002	0.010813	0.025622	0.01497	0.004784			46.42	0.017602	0.010928	0.010823	0.009354	0.00444	0.010779
	46.41	0.010426	0.019759	0.013398	0.038709	0.013336	0.021415			46.62	0.027257	0.052625	0.047303	0.052122	0.027845	-0.0058			46.62	0.00887	0.00558	0.003786	0.022875	0.014263	0.002822			46.62	0.017959	0.012205	0.016141	0.003731	0.005398	0.005022
	46.61	0.009696	0.012116	0.014243	0.041183	0.015785	0.021116			46.81	0.029024	0.055977	0.044454	0.050718	0.031235	-0.00628			46.81	0.007622	0.009859	0.00686	0.020408	0.014589	0.003247			46.81	0.013158	0.013231	0.011835	0.008975	0.007052	0.005304
	46.8	0.01077	0.016629	0.011219	0.033474	0.019112	0.019768			47.01	0.024203	0.054038	0.047155	0.049274	0.030446	-0.01081			47.01	0.008464	0.003719	0.004525	0.020445	0.015748	-0.00204			47.01	0.013044	0.009965	0.011701	0.004654	0.005124	0.007022
	47	0.012007	0.012723	0.009107	0.036951	0.014939	0.015684			47.21	0.026671	0.052729	0.04738	0.047043	0.028972	-0.00978			47.21	0.006528	0.006034	0.002396	0.020845	0.016418	0.00216			47.21	0.015082	0.011437	0.008959	0.004605	0.007226	0.013166
	47.21	0.012773	0.014241	0.011558	0.032845	0.018111	0.023564			47.42	0.028021	0.052309	0.050863	0.050129	0.031934	-0.0072			47.4	0.007505	0.006624	0.007674	0.023342	0.014873	-0.00244			47.4	0.019483	0.01267	0.01623	0.005373	0.00561	0.004653
	47.41	0.011874	0.017601	0.010787	0.037556	0.012613	0.024152			47.6	0.024194	0.053168	0.042922	0.054089	0.0306	-0.00615			47.62	0.008959	0.006541	0.003104	0.021707	0.013367	0.003994			47.62	0.016015	0.012342	0.015133	0.013303	0.006018	0.009303
	47.61	0.012354	0.01624	0.006749	0.032619	0.015449	0.023199			47.82	0.023006	0.051341	0.044042	0.051033	0.025556	-0.00808			47.82	0.006403	0.00766	0.006212	0.026233	0.016707	0.002106			47.81	0.013273	0.012802	0.011102	0.012533	0.005015	0.00932
	47.82	0.014189	0.012836	0.012242	0.033632	0.009709	0.018815			48.01	0.029842	0.055702	0.048025	0.055091	0.027161	-0.01131			48.01	0.005847	0.006823	0.007454	0.022675	0.016883	0.000737			48.01	0.012434	0.01145	0.013019	0.008668	0.007101	0.010106
	48	0.011518	0.016164	0.01107	0.03188	0.011189	0.017039			48.21	0.031839	0.054048	0.044894	0.04685	0.031706	-0.00442			48.21	0.006724	0.00559	0.004177	0.022419	0.015696	0.001241			48.21	0.012066	0.012734	0.013084	0.009784	0.006779	0.005538
	48.21	0.00643	0.016542	0.01274	0.038806	0.017885	0.017669			48.41	0.029487	0.053983	0.044101	0.050404	0.030495	-0.00271			48.41	0.008217	0.006403	0.002871	0.021679	0.013956	0.004621			48.4	0.014912	0.006367	0.013195	0.006006	0.009187	0.008689
	48.41	0.008103	0.011863	0.008449	0.031425	0.015457	0.019025			48.62	0.028514	0.05056	0.048121	0.047674	0.028595	-0.00702			48.62	0.008692	0.005614	0.00453	0.025001	0.016609	0.00178			48.6	0.017552	0.010976	0.015161	0.005863	0.007817	0.00869
	48.61	0.008105	0.014206	0.012001	0.03641	0.011175	0.01862			48.82	0.026685	0.057279	0.041923	0.051711	0.026331	-0.00945			48.82	0.010047	0.003756	0.006541	0.027884	0.015925	-0.00078			48.82	0.011823	0.012118	0.010778	0.006058	0.006261	0.006571
	48.81	0.009323	0.014692	0.006902	0.033244	0.013706	0.018269			49.01	0.023805	0.049634	0.048857	0.047418	0.029859	-0.00594			49.02	0.003805	0.005126	0.007652	0.022564	0.013066	0.003932			49.01	0.015225	0.010273	0.011255	0.005069	0.010587	0.007464
	49.02	0.009979	0.015709	0.006735	0.03471	0.015269	0.017991			49.21	0.025468	0.055417	0.045558	0.048606	0.029443	-0.00316			49.21	0.00586	0.001823	0.004229	0.026377	0.01538	0.002929			49.19	0.015553	0.011394	0.011721	0.008799	0.008598	0.004978
	49.2	0.013097	0.01868	0.008445	0.033733	0.013949	0.020172			49.41	0.023733	0.057497	0.045892	0.051299	0.029305	-0.00725			49.41	0.0073	-0.00144	0.003455	0.021099	0.013574	0.001558			49.41	0.016123	0.011812	0.015882	0.004506	0.005451	0.008248
	49.41	0.006944	0.014495	0.011596	0.037382	0.018219	0.019741			49.6	0.027539	0.055975	0.042154	0.048796	0.033122	-0.00374			49.61	0.005828	0.002253	0.006596	0.020533	0.013918	0.00272			49.62	0.010732	0.009851	0.012903	0.003025	0.009781	0.008968
	49.61	0.010384	0.016676	0.010958	0.032618	0.016773	0.015702			49.82	0.022962	0.048382	0.045013	0.048021	0.031204	-0.01002			49.82	0.004698	0.007682	0.006575	0.024129	0.01304	0.002969			49.82	0.014358	0.009158	0.009728	0.00463	0.007677	0.00553
	49.81	0.009338	0.019223	0.011311	0.035238	0.013457	0.018752

## Sheet: Fig4
										Fig4d							Fig4f
						Calculated in PYMOL			Residue		SASA,%					Residue		SASA,%
									/2827//E/GLU`1 8% | |			E	8			/pLPA//C/LEU`1 7% | |			L	7
									/2827//E/PRO`2 0% | |			P	0			/pLPA//C/PRO`2 0% | |			P	0
									/2827//E/ARG`3 3% | |			R	3			/pLPA//C/ALA`3 3% | |			A	3
									/2827//E/PRO`5 33% |=== |			SEP	79			/pLPA//C/SEP`4 74% |======= |			SEP	74
									/2827//E/SER`6 16% |= |			P	33			/pLPA//C/PRO`5 33% |=== |			P	33
									/2827//E/HIS`7 54% |===== |			S	16			/pLPA//C/ALA`6 11% |= |			A	11
									/2827//E/SER`8 11% |= |			H	54			/pLPA//C/HIS`7 52% |===== |			H	52
									/2827//E/MET`9 2% | |			S	11			/pLPA//C/GLN`8 42% |==== |			Q	42
												M	2			/pLPA//C/LEU`9 2% | |			L	2
						https://pymolwiki.org/index.php/Get_sasa_relative

## Sheet: Fig.5
	Fig5d	AA Residue	TCRalpha, CA-CA	TCRbeta, CA-CA			Fig5e	AA Residue	TCRalpha, CA-CA			Fig5f	CA-CA, Angstroms				Fig5g
		1	6.86926	0.863994				1	6.86926			AA Residue	TCRalpha, CA-CA	TCRbeta, CA-CA			AA Residue	TCRbeta, CA-CA
		2	1.46499	0.728336				2	1.46499			1	8.67098	6.39931			1	6.39931
		3	0.399935	0.929029		CA-CA, Angstroms		3	0.399935			2	4.34035	0.444805			2	0.444805
		4	0.281882	1.28904				4	0.281882			3	3.35181	0.214737			3	0.214737
		5	0.0640941	1.53434				5	0.0640941			4	3.14767	0.330352			4	0.330352
		6	0.0239238	1.98376				6	0.0239238			5	2.95888	0.435069			5	0.435069
		7	0.131407	1.95328				7	0.131407			6	3.27014	1.19274			6	1.19274
		8	0.29178	2.88329				8	0.29178			7	3.15456	1.02035			7	1.02035
		9	0.260428	3.60732				9	0.260428			8	2.35532	0.682872			8	0.682872
		10	0.0979733	4.35479				10	0.0979733			9	2.85589	0.390189			9	0.390189
		11	0.0895062	4.93252				11	0.0895062			10	3.51587	0.34897			10	0.34897
		12	0.308443	5.42103				12	0.308443			11	4.1019	0.316922			11	0.316922
		13	0.141043	5.37147				13	0.141043			12	4.85991	0.440101			12	0.440101
		14	0.431398	5.85681				14	0.431398			13	5.77706	0.570559			13	0.570559
		15	0.560374	5.95717				15	0.560374			14	5.81078	0.664179			14	0.664179
		16	0.419955	5.57014				16	0.419955			15	6.19142	0.193428			15	0.193428
		17	0.41378	4.79423				17	0.41378			16	6.17167	0.173251			16	0.173251
		18	0.227728	4.1191				18	0.227728			17	5.88996	0.205588			17	0.205588
		19	0.266194	3.28174				19	0.266194			18	5.11431	0.47029			18	0.47029
		20	0.241874	2.80681				20	0.241874			19	4.79059	0.269362			19	0.269362
		21	0.203633	1.81463				21	0.203633			20	4.0175	0.340291			20	0.340291
		22	0.0809696	1.52902				22	0.0809696			21	4.0375	0.330749			21	0.330749
		23	0.323151	1.2898				23	0.323151			22	3.81599	0.265536			22	0.265536
		24	1.01975	1.86609				24	1.01975			23	4.44521	0.379975			23	0.379975
		25	1.57251	1.81386				25	1.57251			24	4.75566	0.331727			24	0.331727
		26	1.88201	2.47306				26	1.88201			25	5.97411	1.45142			25	1.45142
		27	1.92982	2.90294				27	1.92982			26	6.59865	0.331192			26	0.331192
		28	1.87736	3.75023				28	1.87736			27	7.33822	0.250675			27	0.250675
		29	2.25283	3.25545				29	2.25283			28	6.83236	0.423559			28	0.423559
		30	1.22725	2.46788				30	1.22725			29	7.3411	0.358517			29	0.358517
		31	0.479056	2.49145				31	0.479056			30	5.8143	0.200167			30	0.200167
		32	0.0973975	2.10658				32	0.0973975			31	4.63034	0.228513			31	0.228513
		33	0.125274	1.7122				33	0.125274			32	3.6004	0.204088			32	0.204088
		34	0.378166	1.6608				34	0.378166			33	3.25122	0.160858			33	0.160858
		35	0.379505	0.828945				35	0.379505			34	2.26792	0.11789			34	0.11789
		36	0.223909	0.990129				36	0.223909			35	2.34525	0.100055			35	0.100055
		37	0.607865	1.07537				37	0.607865			36	1.85223	0.229162			36	0.229162
		38	1.71588	0.648681				38	1.71588			37	2.11836	0.232411			37	0.232411
		39	3.59545	0.462501				39	3.59545			38	2.74118	0.600675			38	0.600675
		40	1.31494	0.528635				40	1.31494			39	3.62726	0.8731			39	0.8731
		41	0.391748	0.801843				41	0.391748			40	1.56094	0.687093			40	0.687093
		42	0.434549	1.9255				42	0.434549			41	0.833882	0.760298			41	0.760298
		43	0.627821	2.49945				43	0.627821			42	0.975365	0.462947			42	0.462947
		44	0.649532	3.10907				44	0.649532			43	1.51284	0.0478333			43	0.0478333
		45	0.478171	3.55				45	0.478171			44	1.99889	0.0736424			44	0.0736424
		46	0.26597	3.4236				46	0.26597			45	3.23854	0.115676			45	0.115676
		47	0.189584	3.94174				47	0.189584			46	3.97985	0.0643255			46	0.0643255
		48	0.544674	4.18052				48	0.544674			47	4.28056	0.130651			47	0.130651
		49	0.774677	4.16582				49	0.774677			48	5.52999	0.100835			48	0.100835
		50	0.754225	4.22299				50	0.754225			49	6.22896	0.2739			49	0.2739
		51	0.424448	5.05608				51	0.424448			50	7.07176	0.304128			50	0.304128
		52	0.374062	5.07428				52	0.374062			51	6.93573	0.299259			51	0.299259
		53	0.3442	5.02501				53	0.3442			52	7.0736	0.165082			52	0.165082
		54	0.205784	5.12228				54	0.205784			53	6.76488	0.095531			53	0.095531
		55	0.367102	5.07417				55	0.367102			54	6.49086	0.29063			54	0.29063
		56	0.687666	4.11471				56	0.687666			55	5.74356	0.371616			55	0.371616
		57	0.74561	3.42236				57	0.74561			56	5.91055	0.640687			56	0.640687
		58	0.647928	3.30973				58	0.647928			57	5.35009	0.430766			57	0.430766
		59	0.463389	4.04958				59	0.463389			58	5.87108	0.231793			58	0.231793
		60	0.184809	4.5801				60	0.184809			59	6.03397	0.211387			59	0.211387
		61	0.162894	4.71482				61	0.162894			60	5.27877	0.120472			60	0.120472
		62	0.248359	4.26733				62	0.248359			61	5.61385	0.132229			61	0.132229
		63	0.127936	4.72202				63	0.127936			62	5.22111	0.203003			62	0.203003
		64	0.177758	4.23938				64	0.177758			63	5.85112	0.282424			63	0.282424
		65	0.638642	4.78186				65	0.638642			64	5.79358	0.254245			64	0.254245
		66	0.649772	4.19434				66	0.649772			65	6.27382	0.248697			65	0.248697
		67	0.318862	4.58601				67	0.318862			66	7.36238	0.438758			66	0.438758
		68	0.515039	3.6336				68	0.515039			67	6.79059	0.138168			67	0.138168
		69	0.765269	3.12414				69	0.765269			68	5.99756	0.2269			68	0.2269
		70	0.517711	2.52102				70	0.517711			69	5.40243	0.322671			69	0.322671
		71	0.275295	2.76745				71	0.275295			70	5.05303	0.251864			70	0.251864
		72	0.138367	2.73097				72	0.138367			71	4.95709	0.289883			71	0.289883
		73	0.218234	3.3138				73	0.218234			72	4.96123	0.132001			72	0.132001
		74	0.055412	3.51832				74	0.055412			73	4.78648	0.296961			73	0.296961
		75	0.213235	4.31359				75	0.213235			74	5.33644	0.371916			74	0.371916
		76	0.310671	4.58816				76	0.310671			75	5.43187	0.270026			75	0.270026
		77	0.389287	5.44282				77	0.389287			76	6.19456	0.184627			76	0.184627
		78	0.245669	5.52187				78	0.245669			77	6.39668	0.208876			77	0.208876
		79	0.262707	5.06014				79	0.262707			78	5.57455	0.153873			78	0.153873
		80	0.47858	4.81381				80	0.47858			79	5.43326	0.140033			79	0.140033
		81	0.834203	4.31265				81	0.834203			80	5.03566	0.29103			80	0.29103
		82	0.422773	3.69998				82	0.422773			81	3.93835	0.331304			81	0.331304
		83	0.320193	3.46267				83	0.320193			82	3.94365	0.363448			82	0.363448
		84	0.253423	3.26847				84	0.253423			83	3.58803	0.189097			83	0.189097
		85	0.259064	2.30427				85	0.259064			84	2.81492	0.115784			84	0.115784
		86	0.231452	1.62432				86	0.231452			85	2.21864	0.25616			85	0.25616
		87	0.203726	1.55013				87	0.203726			86	2.50273	0.154681			86	0.154681
		88	0.158737	1.01608				88	0.158737			87	2.09475	0.134114			87	0.134114
		89	0.253396	1.28508				89	0.253396			88	2.88007	0.11659			88	0.11659
		90	0.865548	1.5127				90	0.865548			89	3.00343	0.0426093			89	0.0426093
		91	2.09511	1.81921				91	2.09511			90	3.75058	0.120639			90	0.120639
		92	4.99724	2.66961				92	4.99724			91	2.92812	0.531315			91	0.531315
		93	7.12677	2.6417				93	7.12677			92	6.5508	0.272273			92	0.272273
		94	6.35868	4.04814				94	6.35868			93	5.15538	1.18441			93	1.18441
		95	5.69529	5.7176				95	5.69529			94	4.60436	4.35137			94	4.35137
		96	4.23921	5.95255				96	4.23921			95	7.21712	6.55381			95	6.55381
		97	3.20031	2.08151				97	3.20031			96	8.06018	8.70838			96	8.70838
		98	1.98818	3.0509				98	1.98818			97	4.76911	8.8459			97	8.8459
		99	0.611272	1.68649				99	0.611272			98	3.54613	4.37843			98	4.37843
		100	0.37239	1.75976				100	0.37239			99	3.235	1.20942			99	1.20942
		101	0.270164	1.4355				101	0.270164			100	2.83592	1.50089			100	1.50089
		102	0.308789	0.93383				102	0.308789			101	2.33636	0.671216			101	0.671216
		103	0.31467	0.657219				103	0.31467			102	2.54662	0.470504			102	0.470504
		104	0.199449	0.816991				104	0.199449			103	1.63529	0.384949			103	0.384949
		105	0.189261	1.2107				105	0.189261			104	2.01823	0.404829			104	0.404829
		106	0.168793	1.89595				106	0.168793			105	2.6277	0.469709			105	0.469709
		107	0.211953	2.43295				107	0.211953			106	2.47835	0.225019			106	0.225019
		108	0.227687	3.06719				108	0.227687			107	3.46036	0.309447			107	0.309447
		109	0.30122	3.9369				109	0.30122			108	3.92941	0.262689			108	0.262689
		110	0.618167	4.64632				110	0.618167			109	4.9221	0.331182			109	0.331182
												110	5.13227	0.432884			110	0.432884

## Sheet: Fig6a
	AA residue	CSP		Fig.6a
	1	0
	2	0
	3	0.00419815
	4	0.00242291
	5	0.00580893
	6	0.00859791
	7	0
	8	0.0123226
	9	0.0129072
	10	0.0252392
	11	0.0277049
	12	0.0124575
	13	0.0203916
	14	0.00641922
	15	0
	16	0
	17	0.00574346
	18	0.00553495
	19	0.00527094
	20	0
	21	0.0095913
	22	0.0101277
	23	0.0115902
	24	0.0181867
	25	0.00700726
	26	0.0084439
	27	0.00772965
	28	0.00133279
	29	0.00475809
	30	0.00371773
	31	0
	32	0.0434632
	33	0.0654473
	34	0
	35	0.0145932
	36	0.00476746
	37	0.0093218
	38	0.00471179
	39	0.0060906
	40	0.0150959
	41	0.00418081
	42	0.0115074
	43	0
	44	0.00842918
	45	0.0185256
	46
	47
	48
	49
	50
	51
	52
	53
	54
	55
	56
	57
	58	0.0536321
	59	0.0836954
	60	0
	61	0.0475026
	62
	63
	64
	65
	66	0.133132
	67	0.0679462
	68	0.0596632
	69	0.0862173
	70	0.131518
	71	0.0309202
	72	0.00653769
	73	0.0573217
	74	0
	75	0.12039
	76	0.0120203
	77	0.0470096
	78	0.0224402
	79	0.0143675
	80	0.00841905
	81	0.00376905
	82	0.00729785
	83	0.00650935
	84	0.00741601
	85	0.0170702
	86	0.0203501
	87	0.0057443
	88	0
	89	0
	90	0.00919787
	91	0.00929914
	92	0.00565679
	93	0.00858527
	94	0.010638
	95	0.0106875
	96	0.0195564
	97	0.0169153
	98	0.0183175
	99	0.00824425
	100
	101	0.0167294
	102	0.00695665
	103	0.00297706
	104	0.00691413
	105
	106
	107	0.00175357
	108	0.00646038
	109	0.00481442
	110	0.0116726
	111	0.0155922
	112	0.00643448
	113	0
	114	0.0490393
	115	0.0300948
	116	0.0149674
	117	0.0348959
	118	0.0080059
	119	0.0107178
	120	0
	121	0.00547244
	122	0.0190781
	123	0.0124886
	124	0.0320213
	125	0.00464396
	126	0.0450461
	127	0.0128718
	128	0.0120211
	129	0
	130	0
	131	0.0293709
	132	0.0256216
	133	0.0392693
	134	0.0147838
	135	0.00586357
	136	0.00730207
	137	0.0087117
	138	0.017826
	139	0.0127046
	140	0.00635289
	141	0.00600107
	142	0.0167612
	143	0.0193646
	144	0.0115113
	145	0.0132601
	146	0.0186144
	147	0.0573679
	148	0.0197987
	149	0.0228653
	150	0.0121
	151	0.0767446
	152	0.109251
	153	0.163231
	154	0.0494664
	155	0.179809
	156	0.0880248
	157	0.0282605
	158	0.00628334
	160	0
	161	0.0103076
	162	0.0135039
	163	0.0163703
	164	0
	165	0
	166	0
	167	0.0438147
	168	0
	169	0.011139
	170	0.0129853
	171	0.0509467
	172	0.0854525
	173	0.0923807
	174	0.0101981
	175	0.00472645
	176	0.00903906
	177	0.0138721
	178	0.00983694
	179	0
	180	0.0145097
	181	0.0032501
	182	0.00116049
	183	0.00580241
	184	0
	185	0
	186	0.00216036
	187	0.0222695
	188	0.0060892
	189	0.0112564
	190	0.00270924
	191	0.00242238
	192	0
	193	0
	194	0
	195	0
	196	0
	197	0
	198	0.00824645
	199	0.00620275
	200	0.00295608
	201	0.00276338
	202	0.00314046
	203	0.00183012
	204	0.0010539
	205	0.00576064
	206	0.00374306
	207	0.0028702
	208	0.00237641
	209	0.0025159
	210	0
	211	0.00332568
	212	0.00291555
	213	0.00379609
	214	0.00970251
	215	0.00419832
	216	0.0090106
	217	0.00217672
	218	0.0016653
	219	0.00778573
	220	0.0010037
	221	0.00559552
	222	0.00379128
	223	0.0017264
	224	0.00219899
	225	0.00452613
	226	0.00259691
	227	0.0108871
	228	0
	229	0
	230	0.00185145
	231	0.00437018
	232	0.00714424
	233	0.00430447
	234	0.0147416
	235	0
	236	0.00538288
	237	0.00803189
	238	0.0127219
	239	0.00714446
	240	0.00900599
	241	0.0102583
	242	0.00737448
	243	0.0225959
	244	0.005177
	245	0.0111412
	246	0.00224676
	247	0.00343529
	248	0.00459572
	249	0.00337684
	250	0
	251	0.0101456
	252	0.00482382
	253	0.00724254
	254	0.00583637
	255	0.00365508
	256	0.00722365
	257	0.00372662
	258	0.00386563
	259	0.0104856
	260	0.0053046
	261	0.00268101
	262	0.00347301
	263	0.00282727
	264	0.00801675
	265	0.0019239
	266	0.00690674
	267	0
	268	0
	269	0
	270	0
	271	0.00101181
	272	0.0027707
	273	0.00354614
	274	0.00532657
	275	0.002069
	276	0
	277	0.00775744
	278	0.0193206
	279	0
	280	0
	281	0.00237294
	282	0.00168936
	283	0
	284	0.00104043
	285	0.00106844
	286	0.00107025
	287	0.00191952
	288	0.00187719
	289	0.00433952
	290	0.00286793
	291	0.0035706
	292	0.006216
	293	0.0018568
	294	0
	295	0.00311046
	296	0.0018476
	297	0
	298	0.00642824
	299	0.00152921
	300	0.00256017
	301	0.00293619
	302	0.00422127

## Sheet: Fig.7
	Fig7a						Fig7b
	AA residue	CSP		AA residue	Volume ratio			AA residue	CSP			AA residue	Volume ratio
	56			56				138	0.00898801			138	0.159884
	57			57				139	0.00795992			139	0.223279
	58	0.0124757		58	0.147777			140	0.0200476			140	0.26198
	59	0.0201218		59	0.0854136			141	0.0108924			141	0.335353
	60			60				142	0.0160985			142	0.19469
	61	0.017818		61	0.0790285			143	0.00341892			143	0.0825535
	62			62				144	0.00255391			144	0.208307
	63			63				145	0.00274108			145	0.0858822
	64			64				146	0.007233			146	0.197924
	65			65				147	0.0050816			147	0.0300628
	66	0.00774956		66	0.0291639			148				148
	67	0.0147447		67	0.0785905			149	0.0196078			149	0.235188
	68	0.00347559		68	0.0805422			150	0.0052189			150	0.484129
	69	0.00698514		69	0.0451874			151	0.00595605			151	0.208672
	70	0.0360664		70	0.0288519			152				152
	71	0.00435458		71	0.172197			153	0.00856524			153	0.118331
	72	0.00179701		72	0.13372			154	0.00864464			154	0.169901
	73	0.0279162		73	0.079383			155	0.00876088			155	0.187282
	74			74				156	0.0239599			156	0.0510223
	75			75				157	0.0161702			157	0.588828
	76	0.00723514		76	0.0314798			158	0.0445672			158	0.529019
	77	0.0096937		77	0.144168			159				159
	78	0.000490063		78	0.250053			160				160
	79	0.00481133		79	0.155806			161	0.0122975			161	0.397411
	80	0.0255753		80	0.341638			162	0.00636362			162	0.195803
	81			81				163	0.0118582			163	0.0624018
	82	0.00929204		82	0.339829			164				164
	83	0.00645744		83	0.351041			165				165
	84			84				166				166
	85	0.00424628		85	0.149503			167	0.018088			167	0.374415
	86			86				168				168
								169	0.00613592			169	0.21261
								170	0.00466428			170	0.0841222
								171	0.0181298			171	0.0569593
								172	0.0323314			172	0.114499
								173	0.0124485			173	0.158292
								174	0.00894964			174	0.785111
								175	0.00462177			175	0.207886
								176	0.0064308			176	0.0126898
								177				177
								178	0.0145774			178	0.0905786

## Sheet: Supp_fig.1
Fig.1b		EPRSPSHSM		EPR(pS)PSHSM		EPRCPSHSM		EPR(OSE)PSHSM		EPRDPSHSM		EPR(E7P)PSHSM		EPREPSHSM				Fig.1c		LPA(pS)PAHQL		LPASPAHQL				Fig.1d				Killing, % of total T cells
	Peptide concentration in nM	Pep_126		Pep_2131		Pep_2827		Pep_2828		Pep_2829		Pep_3153		Pep_3154					Peptide concentration in nM	Pep_2605		Pep_2792					Peptide Concentration (nM)	EPR(pS)PSHSM			EPRSPSHSM			LPA(pS)PAHQL
	0	40010	1528	53764	0	64630	30387	44448	35155	44916	45437	41465	44739	23995	52219				0	1325	2016	1184	1462				500	46.2866	78.1557	65.8479	18.9242	26.4372	16.021	48.547	69.8301	70.082
	0.177	93339	86878	73855	53737	64426	58772	34507	50130	24719	69441	12850	65959	-291	66307				0.177	1610	2686	2052	2682				100	43.6814	78.9235	64.3465	17.7902	-0.78093	7.41782	47.4513	67.8491	68.9437
	0.529	104383	114296	56230	65983	49057	47278	35290	55331	26730	85823	28617	85703	20204	73323				0.529	2272	3305	4890	5020				20	47.3747	67.2888	55.4407	18.4951	-16.6468	0.239172	52.1177	69.6978	57.1632
	1.96	214656	236442	97507	89663	97590	123995	106491	112033	97753	120181	91379	102204	67748	88600				1.96	4115	5754	11869	13853				4	46.6238	69.7419	58.6134	13.6831	-2.93404	4.78518	42.4861	62.8326	70.7244
	6.65	287798	325187	141778	152191	175904	206994	187211	199214	184420	239886	178790	261644	152448	214535				6.65	9407	11313	35817	36406				0.8	29.3834	65.6563	36.8493	-1.57271	6.63578	-27.1882	22.0121	59.0382	48.2435
	21.8	399599	459840	269453	272086	324370	345236	335719	318166	345329	367904	341708	379878	316916	344808				21.8	24201	31012	73738	78833				0.16	30.64	51.3832	29.4915	11.6296	3.26495	-5.14947	17.9051	37.3748	32.4779
	72.9	517128	576836	389058	417309	421847	461525	429994	454315	428275	482080	457492	490473	420296	471419				72.9	54871	73272	119092	127854				0.032	17.476	-5.5857	1.44725	18.0354	-6.97991	-8.1685	27.2456	10.1125	14.7827
	243	605349	656257	497956	521380	522091	548009	530268	526000	554498	579086	559433	593946	529321	567797				243	101121	129601	172756	163452				0.0064	22.1731	0.075004	5.81868	21.5831	-29.6581	7.0128	10.9323	-8.78446	-3.60154
	810	628933	694185	532227	568605	562046	594418	573289	582014	582216	637351	579423	635669	572116	631440				810	156264	182578	192968	213858
	2700	703832	703832	594852	594852	603706	603706	606870	606870	607207	607207	625350	625350	618442	618442				2700	195909	195909	217290	217290
	9000	673816	734407	612431	589200	608151	629685	615271	622066	609559	654024	609886	659513	629893	657341				9000	225744	283312	239689	245003
	30000	600396	717580	524348	484499	571350	621238	574960	599851	545033	624329	559261	591778	586243	632017				30000	241015	290073	218140	228439
Fig.1e	HLA/pMLL, conc, nM	B7/0	B7/500	B7/500_MLL peptide	A2/0	A2/500
	CD25, MFI	149	4699	447	95.6	116
		549	4286	934	109	103
		167	4330	504	112	118
	HLA/pMLL, conc, nM	B7/0	B7/500	B7/500_MLL peptide	A2/0	A2/500
	IFNgamma, % of T cells	1.69	12.8	2.53	1.2	1.42
		0.48	13.2	3.18	1.8	1.49
		1.61	15	2.86	1.32	4.06

## Sheet: Supp.fig2
HLA residue #	CA-CA, Angstroms		Fig.2a				HLA residue #	pMLLvsMLL	pMLL_vs_sulfoMLL	pMLLvsE7P-MLL		CA-CA, Angstroms
1	1.17437						1	0.260372	0.47914	0.496612
2	0.68723	pMLLvspMLL, different space groups					2	0.233108	0.324185	0.343217		Fig.2b
3	0.365311						3	0.15222	0.213798	0.206837
4	0.302522						4	0.13079	0.177949	0.180717
5	0.208163						5	0.0374249	0.145641	0.150523
6	0.0542139						6	0.0526839	0.162602	0.161334
7	0.0543328						7	0.102523	0.11362	0.117854
8	0.0861611						8	0.0508036	0.123432	0.120412
9	0.0540374						9	0.139915	0.115347	0.11019
10	0.0541515						10	0.0478902	0.0909489	0.085093
11	0.146641						11	0.0662243	0.0714785	0.0411189
12	0.173972						12	0.0614082	0.0523655	0.0431282
13	0.41342						13	0.0184011	0.038774	0.0330533
14	1.0371						14	0.0571773	0.0501506	0.0522377
15	1.68805						15	0.103671	0.094618	0.0794907
16	2.70604						16	0.172262	0.121833	0.163392
17	2.98951						17	0.147884	0.105323	0.114831
18	3.07412						18	0.0518969	0.0811429	0.027561
19	1.97142						19	0.128919	0.13623	0.115023
20	0.637058						20	0.0781057	0.0793012	0.0884674
21	0.154578						21	0.131267	0.139573	0.132766
22	0.173058						22	0.0580335	0.0712506	0.0711265
23	0.193924						23	0.0840827	0.0800637	0.0494585
24	0.168219						24	0.0672983	0.109478	0.0805707
25	0.159921						25	0.108892	0.0855109	0.0743834
26	0.167439						26	0.110931	0.0915603	0.104748
27	0.0597877						27	0.12955	0.164586	0.150514
28	0.185426						28	0.0913395	0.10537	0.0857905
29	0.186594						29	0.10877	0.18288	0.15917
30	0.180715						30	0.128389	0.174354	0.138219
31	0.0835514						31	0.0327026	0.153328	0.132367
32	0.178197						32	0.0663164	0.128601	0.11637
33	0.287548						33	0.0827464	0.0659236	0.0717358
34	0.209263						34	0.0460631	0.0544947	0.0813634
35	0.217469						35	0.0520149	0.100698	0.0606927
36	0.189085						36	0.0768762	0.100969	0.0968169
37	0.411485						37	0.0941323	0.085906	0.0770873
38	0.550893						38	0.0671693	0.0953168	0.0642397
39	0.882135						39	0.208753	0.148573	0.192916
40	0.807715						40	0.130134	0.114794	0.121772
41	0.449553						41	0.134518	0.250103	0.204479
42	0.746346						42	0.194828	0.1734	0.156353
43	0.556183						43	0.118199	0.0784502	0.0813461
44	0.296404						44	0.0961452	0.0735378	0.0844073
45	0.114962						45	0.0469435	0.0616071	0.0371067
46	0.0977136						46	0.0691	0.114713	0.0887255
47	0.12624						47	0.0588749	0.0619449	0.093808
48	0.304856						48	0.104758	0.0922111	0.0731927
49	0.393194						49	0.097492	0.0776241	0.0923129
50	0.421038						50	0.144676	0.159679	0.116427
51	0.430217						51	0.110017	0.168127	0.133786
52	0.331125						52	0.0714088	0.0904628	0.0528639
53	0.240394						53	0.0394449	0.0684542	0.0536575
54	0.365922						54	0.118406	0.0755357	0.022084
55	0.235381						55	0.125546	0.0599528	0.0351382
56	0.233257						56	0.122879	0.108672	0.0506993
57	0.173586						57	0.14135	0.116895	0.0825566
58	0.231199						58	0.136484	0.0398028	0.0637064
59	0.109075						59	0.045303	0.0724797	0.0510801
60	0.081658						60	0.0528027	0.0806687	0.0403086
61	0.156196						61	0.0667857	0.0792552	0.233219
62	0.323463						62	0.0559274	0.126585	0.207804
63	0.0177473						63	0.0678844	0.0401092	0.0697256
64	0.0992171						64	0.0266502	0.057073	0.0492472
65	0.116234						65	0.0869627	0.0491911	0.0831709
66	0.146413						66	0.0934396	0.0561588	0.0513773
67	0.18299						67	0.0549533	0.038482	0.0670183
68	0.280296						68	0.0313456	0.0273677	0.0466734
69	0.297759						69	0.097202	0.060479	0.0687609
70	0.316729						70	0.0612729	0.042763	0.0306
71	0.331989						71	0.0706393	0.0321737	0.00695576
72	0.277057						72	0.074308	0.032884	0.0491057
73	0.215809						73	0.0557702	0.0607796	0.0460388
74	0.069799						74	0.0570119	0.0360044	0.0570166
75	0.172797						75	0.0476946	0.063726	0.0270427
76	0.117739						76	0.0961635	0.0776312	0.075883
77	0.0922706						77	0.0129512	0.0619223	0.0329686
78	0.260654						78	0.0769351	0.0417772	0.05988
79	0.282315						79	0.0666057	0.0526686	0.0534974
80	0.296957						80	0.0662337	0.0166763	0.0265759
81	0.307393						81	0.0729915	0.08458	0.0940727
82	0.420366						82	0.0650927	0.0729079	0.0564157
83	0.41818						83	0.081989	0.0745526	0.0731917
84	0.365071						84	0.0662981	0.0600482	0.0480654
85	0.593259						85	0.085385	0.0780124	0.0621402
86	0.819226						86	0.0848167	0.0432485	0.0621307
87	0.691964						87	0.0373247	0.0849896	0.0661006
88	0.710608						88	0.0530025	0.0855254	0.0409311
89	1.09321						89	0.0519962	0.0897148	0.0191106
90	0.84657						90	0.108946	0.087556	0.0604599
91	0.351692						91	0.116079	0.0820221	0.0632035
92	0.323998						92	0.0454382	0.0580567	0.0526102
93	0.190913						93	0.0246435	0.084642	0.0453512
94	0.0976374						94	0.0731157	0.0860342	0.0388833
95	0.0433968						95	0.0486033	0.121561	0.0774522
96	0.05025						96	0.102045	0.08886	0.0889941
97	0.144301						97	0.0701347	0.142198	0.10329
98	0.123978						98	0.111088	0.109834	0.151747
99	0.183404						99	0.118294	0.12528	0.148812
100	0.135011						100	0.127945	0.12081	0.116334
101	0.266857						101	0.102282	0.177796	0.0971243
102	0.149948						102	0.193189	0.239969	0.182449
103	0.165878						103	0.0561058	0.259353	0.198142
104	0.342716						104	0.130752	0.432165	0.334983
105	0.570557						105	0.138916	0.441388	0.324428
106	0.646273						106	0.161066	0.482451	0.358796
107	0.469464						107	0.136703	0.341562	0.265868
108	0.309308						108	0.286977	0.349001	0.223123
109	0.274804						109	0.16045	0.211775	0.12335
110	0.265658						110	0.197271	0.33037	0.227656
111	0.20168						111	0.0658736	0.247328	0.17479
112	0.275289						112	0.109444	0.249052	0.141078
113	0.30399						113	0.169408	0.254911	0.17285
114	0.294571						114	0.168679	0.172391	0.160721
115	0.41536						115	0.115907	0.119238	0.123813
116	0.233881						116	0.149084	0.138666	0.128302
117	0.250583						117	0.0611962	0.0800896	0.0448654
118	0.208992						118	0.103645	0.102769	0.0662944
119	0.280348						119	0.139408	0.124857	0.0834021
120	0.460729						120	0.108433	0.064854	0.0499915
121	0.233552						121	0.164687	0.111947	0.0807987
122	0.281513						122	0.111799	0.090846	0.0929023
123	0.248493						123	0.144938	0.107077	0.0905653
124	0.240321						124	0.126668	0.121223	0.128842
125	0.335516						125	0.115458	0.109119	0.0784284
126	0.369559						126	0.115995	0.116737	0.104978
127	0.483606						127	0.17104	0.26115	0.193082
128	0.3808						128	0.252082	0.364754	0.273008
129	0.428783						129	0.266535	0.367054	0.237268
130	0.549674						130	0.160562	0.310967	0.192653
131	0.528717						131	0.329202	0.302854	0.176923
132	0.508754						132	0.163613	0.35362	0.215797
133	0.428414						133	0.179113	0.213626	0.182858
134	0.472707						134	0.14504	0.22446	0.167874
135	0.450536						135	0.171447	0.158505	0.13549
136	0.470495						136	0.0610802	0.110937	0.0922985
137	0.637557						137	0.125692	0.196943	0.234819
138	0.599855						138	0.125868	0.212724	0.239261
139	0.346189						139	0.0530504	0.226068	0.213707
140	0.269711						140	0.0519538	0.128704	0.101306
141	0.412697						141	0.108287	0.187812	0.148398
142	0.327657						142	0.123071	0.146997	0.10556
143	0.239178						143	0.0780221	0.123192	0.110649
144	0.371822						144	0.0678543	0.129153	0.131375
145	0.507788						145	0.122749	0.200721	0.188376
146	0.464847						146	0.130506	0.136974	0.129634
147	0.382048						147	0.0445917	0.153945	0.123841
148	0.35671						148	0.103826	0.259773	0.24588
149	0.513425						149	0.163235	0.250243	0.304508
150	0.470171						150	0.0780446	0.23888	0.232525
151	0.653418						151	0.0744182	0.226837	0.273359
152	0.441388						152	0.0430927	0.181617	0.158974
153	0.437578						153	0.085809	0.176218	0.138285
154	0.415781						154	0.118541	0.221069	0.166243
155	0.371382						155	0.13323	0.198657	0.187858
156	0.388647						156	0.122006	0.142411	0.121098
157	0.380673						157	0.182939	0.236504	0.183843
158	0.380904						158	0.217301	0.196819	0.201312
159	0.359401						159	0.114292	0.140862	0.134267
160	0.317575						160	0.123082	0.18274	0.130488
161	0.219895						161	0.163653	0.260326	0.183055
162	0.261649						162	0.131733	0.199997	0.15001
163	0.254374						163	0.0890943	0.19937	0.141658
164	0.290175						164	0.0402965	0.182185	0.173337
165	0.303037						165	0.0855256	0.143876	0.132116
166	0.321788						166	0.0987115	0.127224	0.127464
167	0.26158						167	0.0466631	0.0687034	0.123115
168	0.259029						168	0.149787	0.148551	0.171171
169	0.320494						169	0.203616	0.105556	0.171828
170	0.348136						170	0.235132	0.0813161	0.0958847
171	0.292601						171	0.145254	0.130099	0.18508
172	0.4664						172	0.185138	0.102547	0.160068
173	0.470207						173	0.158629	0.0881324	0.136047
174	0.373781						174	0.150211	0.177682	0.191104
175	0.33281						175	0.198071	0.14242	0.21916
176	1.26673						176	0.294388	0.311985	0.222968
177	1.92342						177	0.410411	0.382335	0.333585
178	0.47116						178	0.321586	0.213361	0.246535
179	0.211062						179	0.217078	0.193125	0.206618
180	0.269206						180	0.308064	0.31392	0.294786

## Sheet: Supp.fig3
HLA residue #	pDOT1LvsDOT1L		CA-CA, Angstroms				HLA residue #	pMLLLvspDOT1L	pMLLLvsDOT1L		CA-CA, Angstroms
1	0.166902						1	0.451896	0.446989
2	0.167734		Fig.3a				2	0.392101	0.362579		Fig.3b
3	0.073452						3	0.215867	0.199358
4	0.136391						4	0.214969	0.125658
5	0.0653326						5	0.177764	0.126242
6	0.0808193						6	0.151718	0.0939118
7	0.0378927						7	0.0619542	0.0673862
8	0.0352298						8	0.0842452	0.118915
9	0.0642254						9	0.107083	0.165657
10	0.046895						10	0.127847	0.163948
11	0.047324						11	0.132705	0.130612
12	0.0487333						12	0.150143	0.100723
13	0.0149857						13	0.101704	0.104975
14	0.0343437						14	0.148358	0.126577
15	0.0509286						15	0.150196	0.145578
16	0.101456						16	0.260783	0.174003
17	0.0940987						17	0.172402	0.141135
18	0.099569						18	0.149309	0.122319
19	0.068471						19	0.171644	0.16687
20	0.0466435						20	0.109109	0.125035
21	0.0849882						21	0.142621	0.208551
22	0.0278427						22	0.13011	0.148723
23	0.0451854						23	0.114108	0.0800685
24	0.0935633						24	0.116263	0.210821
25	0.056925						25	0.0870571	0.147553
26	0.0680482						26	0.0774399	0.0474085
27	0.159273						27	0.074706	0.0699601
28	0.0912674						28	0.146188	0.100726
29	0.0879493						29	0.16539	0.120015
30	0.096192						30	0.107157	0.0261355
31	0.0343411						31	0.142337	0.149769
32	0.100695						32	0.157519	0.16497
33	0.0734027						33	0.174199	0.18655
34	0.0864104						34	0.113185	0.0708326
35	0.0650166						35	0.138333	0.163145
36	0.075277						36	0.17292	0.244125
37	0.0705936						37	0.121771	0.167251
38	0.0637045						38	0.145705	0.180465
39	0.0758891						39	0.0777231	0.123508
40	0.198491						40	0.100121	0.126251
41	0.19672						41	0.306909	0.0748304
42	0.217902						42	0.465994	0.169573
43	0.103087						43	0.136136	0.0797855
44	0.0427002						44	0.0501745	0.00928995
45	0.0412062						45	0.113437	0.100019
46	0.0638684						46	0.206756	0.239811
47	0.0932463						47	0.237086	0.27771
48	0.0810527						48	0.228081	0.302559
49	0.0413468						49	0.298565	0.314648
50	0.0248361						50	0.498536	0.500424
51	0.0795033						51	0.500521	0.509229
52	0.0628641						52	0.373011	0.389818
53	0.0753023						53	0.380965	0.411574
54	0.0733644						54	0.38303	0.393549
55	0.107808						55	0.292403	0.241289
56	0.15042						56	0.291251	0.177999
57	0.195676						57	0.249282	0.247936
58	0.222465						58	0.120997	0.116259
59	0.102193						59	0.20544	0.170814
60	0.0476412						60	0.125255	0.0972489
61	0.251093						61	0.150784	0.18534
62	0.308648						62	0.137254	0.200139
63	0.0391001						63	0.141181	0.15558
64	0.0217609						64	0.149104	0.172621
65	0.0861956						65	0.181913	0.158183
66	0.0189999						66	0.11228	0.137699
67	0.0189019						67	0.135168	0.132882
68	0.0870565						68	0.0977372	0.125664
69	0.0417004						69	0.0436092	0.0547594
70	0.018209						70	0.129654	0.117651
71	0.044566						71	0.0980436	0.0751336
72	0.0429599						72	0.090648	0.0496957
73	0.00967378						73	0.0986376	0.0980442
74	0.0119403						74	0.0643696	0.0601393
75	0.0240244						75	0.104011	0.0924718
76	0.0285366						76	0.130593	0.149868
77	0.0465242						77	0.0677325	0.105899
78	0.0470684						78	0.0663756	0.0982641
79	0.0279126						79	0.10851	0.115326
80	0.0752392						80	0.172941	0.243767
81	0.0688794						81	0.153968	0.17765
82	0.0658696						82	0.0665007	0.0623028
83	0.036523						83	0.13625	0.173024
84	0.0968697						84	0.145405	0.17684
85	0.13279						85	0.112698	0.202733
86	0.155997						86	0.15978	0.184153
87	0.114532						87	0.164734	0.135548
88	0.118881						88	0.174142	0.10348
89	0.132443						89	0.167209	0.157439
90	0.137143						90	0.192627	0.102025
91	0.131789						91	0.197102	0.162036
92	0.0450782						92	0.13768	0.151995
93	0.0558382						93	0.0869429	0.128261
94	0.0615369						94	0.137493	0.17342
95	0.0520447						95	0.12884	0.179594
96	0.0758849						96	0.124637	0.199831
97	0.06269						97	0.126456	0.166015
98	0.0250049						98	0.0719408	0.0738215
99	0.0929343						99	0.149789	0.103718
100	0.0793874						100	0.231933	0.228737
101	0.0836837						101	0.176953	0.13509
102	0.0559329						102	0.143697	0.0923989
103	0.101692						103	0.140753	0.0333438
104	0.200485						104	0.224241	0.21222
105	0.322686						105	0.210077	0.339397
106	0.376197						106	0.419345	0.339554
107	0.106001						107	0.286902	0.185833
108	0.155686						108	0.289959	0.322689
109	0.129693						109	0.263712	0.181309
110	0.108245						110	0.290323	0.236382
111	0.226306						111	0.20372	0.135601
112	0.211706						112	0.205276	0.128842
113	0.0514891						113	0.130966	0.0789147
114	0.0868071						114	0.0774061	0.124264
115	0.0673072						115	0.184538	0.19959
116	0.070924						116	0.184719	0.222634
117	0.0800472						117	0.101218	0.178009
118	0.0692099						118	0.116915	0.0938766
119	0.0719234						119	0.196621	0.23463
120	0.081365						120	0.218432	0.26151
121	0.0955943						121	0.188569	0.206596
122	0.0920132						122	0.19166	0.237926
123	0.10447						123	0.164671	0.243319
124	0.141124						124	0.167637	0.236108
125	0.116714						125	0.123287	0.239525
126	0.131756						126	0.0326335	0.139982
127	0.105564						127	0.091322	0.170799
128	0.0498599						128	0.0723702	0.171775
129	0.100871						129	0.0869786	0.135426
130	0.0739542						130	0.205806	0.123939
131	0.228296						131	0.221528	0.0705006
132	0.204153						132	0.222494	0.15719
133	0.229812						133	0.330832	0.397164
134	0.169237						134	0.343971	0.305956
135	0.198872						135	0.220923	0.198334
136	0.181392						136	0.304835	0.36024
137	0.217745						137	0.395698	0.39843
138	0.157956						138	0.418862	0.405212
139	0.207109						139	0.214905	0.338001
140	0.198857						140	0.206881	0.350817
141	0.208098						141	0.312171	0.260202
142	0.188796						142	0.32245	0.290435
143	0.148071						143	0.309215	0.287393
144	0.239882						144	0.344833	0.271348
145	0.253523						145	0.47072	0.34037
146	0.285314						146	0.556884	0.43311
147	0.255406						147	0.57751	0.455634
148	0.294345						148	0.621958	0.441898
149	0.368556						149	0.870137	0.536756
150	0.300647						150	0.895949	0.685674
151	0.262527						151	0.7364	0.517906
152	0.255163						152	0.633484	0.479667
153	0.22008						153	0.400745	0.370434
154	0.290499						154	0.405445	0.359144
155	0.244969						155	0.595951	0.587758
156	0.151804						156	0.473275	0.496198
157	0.168219						157	0.240095	0.118591
158	0.208669						158	0.238041	0.0471575
159	0.184545						159	0.215908	0.141004
160	0.185389						160	0.254625	0.207956
161	0.190227						161	0.285353	0.149662
162	0.204552						162	0.267125	0.0769421
163	0.160117						163	0.160414	0.179389
164	0.121037						164	0.124985	0.0480691
165	0.13226						165	0.300309	0.149226
166	0.179054						166	0.34617	0.196126
167	0.150866						167	0.270236	0.205248
168	0.10375						168	0.18052	0.0884626
169	0.0950375						169	0.302945	0.338203
170	0.153677						170	0.276454	0.35396
171	0.113564						171	0.202232	0.295774
172	0.0780979						172	0.324779	0.329256
173	0.203756						173	0.444369	0.492534
174	0.0715467						174	0.402589	0.401128
175	0.209651						175	0.221324	0.24701
176	0.268683						176	1.16779	0.919205
177	0.998737						177	1.7796	0.65903
178	0.211556						178	0.35136	0.17451
179	0.0808927						179	0.24596	0.185838
180	0.140967						180	0.159291	0.148811

## Sheet: Supp.fig9
		Fig.9a								TCR concentration			Fig.9b
	Interacting residues selected for docking								Time, sec	50000 nM	0 nM
	Location	Res #, MHC	Location	Res #, TCR					0	0.008897	0.005272		Response, nm
	Peptide	pSer-P4	CDR1α	Ser29					0.2	0.007777	0.001713
	Peptide	Pro-P4	CDR2α	Val49					0.41	0.007397	-0.00486
	Peptide	Ser-P6	CDR2α	Thr50					0.61	0.006478	0.000677
	Peptide	His-P7	CDR3α	Tyr91					0.81	0.006773	-0.005
	HLA-B*0702	Asp61	CDR3α	Gly92					1.01	0.007335	-0.00029
	HLA-B*0702	Arg62	CDR3α	Gly93					1.22	0.005916	-0.00131
	HLA-B*0702	Ile66	CDR3α	Gly94					1.4	0.008298	0.002492
	HLA-B*0702	Lys68	CDR3α	Ser95					1.61	0.006377	-0.00058
	HLA-B*0702	Ala69	CDR3α	Asn96					1.81	0.006133	0.001038
	HLA-B*0702	Gln70	CDR3α	Tyr97					2.01	0.00064	-0.00049
	HLA-B*0702	Thr73	CDR1β	Asn26					2.22	0.00283	0.000698
	HLA-B*0702	Glu76	CDR1β	Glu28					2.4	0.003319	0.001258
	HLA-B*0702	Trp147	CDR2β	Met48					2.61	0.006739	0.002013
	HLA-B*0702	Ala149	CDR2β	Asn49					2.81	0.005974	0.002062
	HLA-B*0702	Arg156	CDR3β	Thr94					3.01	0.005696	0.008486
	HLA-B*0702	Ala158	CDR3β	Gly95					3.21	0.00315	-0.00437
	HLA-B*0702	Glu163	CDR3β	Arg96					3.42	0.00356	-0.00069
			CDR3β	Val97					3.6	-0.00102	0.003827
			CDR3β	His98					3.81	0.007119	0.003479
									4.01	0.001281	0.002174
									4.21	0.002905	0.003578
									4.4	0.002175	0.001221
	Fig.9d	Buried surface area							4.6	0.004787	-0.00025
		upon complexation							4.8	0.002999	0.00111
	Interface	BSA, Å2							5.01	0.001385	0.000702
	HLA-TCRα	812							5.21	0.00392	0.004819
	HLA-TCRβ	981							5.41	0.007682	0.001063
	Peptide-TCR	330							5.62	-0.0004	0.00161
									5.8	0.003727	0.003712
									6.01	0.003569	-0.00015
									6.21	0.004626	0.007591
									6.41	0.00391	0.001112
									6.61	0.004256	0.005778
									6.8	0.004169	0.001763
									7	0.00324	0.004123
									7.21	0.003042	-0.00199
									7.41	0.003758	0.002948
									7.61	0.00399	0.000848
									7.82	0.006312	-0.00091
									8	-0.00059	9.04e-05
									8.21	0.00576	0.001528
									8.41	0.006109	0.006574
									8.61	0.00692	-0.00054
									8.81	0.00373	0.000256
									9	0.005906	0.004978
									9.2	0.003074	0.001874
									9.41	0.009032	0.004767
									9.61	0.006962	0.001123
									9.81	0.002316	0.00301
									10.01	0.002899	0.001556
									10.2	0.003627	0.003856
									10.4	0.00461	0.002622
									10.59	0.007221	0.004462
									10.81	0.005608	-0.0002
									11.01	0.008978	-0.00081
									11.2	0.008852	0.003989
									11.4	0.002158	0.000448
									11.61	0.00755	0.001518
									11.79	0.004125	0.001739
									12.01	0.00612	0.005236
									12.21	0.007107	0.0011
									12.4	0.003361	0.005852
									12.6	0.005308	0.004218
									12.81	0.002569	0.005405
									13.01	0.004291	0.00529
									13.2	0.006319	0.006195
									13.42	0.006296	0.002842
									13.6	0.008266	0.000443
									13.81	0.007778	0.00528
									14.01	0.003982	0.002197
									14.21	0.004929	0.002764
									14.41	0.001099	0.005505
									14.62	0.002866	0.000631
									14.8	0.008043	0.002104
									15.01	0.00837	-0.00168
									15.21	0.005458	0.005571
									15.41	0.008141	0.001629
									15.62	0.007453	0.007521
									15.8	0.008883	0.001624
									16.01	0.00367	0.003818
									16.21	0.009994	0.005169
									16.41	0.008036	0.003552
									16.61	0.004622	0.001565
									16.8	0.00852	0.001537
									17	0.005885	0.004181
									17.21	0.008429	0.004014
									17.41	0.007471	0.005939
									17.61	0.011284	0.001076
									17.81	0.004922	0.002846
									18	0.004505	0.005151
									18.2	0.005563	0.004817
									18.41	0.005784	0.005366
									18.61	0.00919	0.004597
									18.81	0.008268	0.003975
									19.02	0.006771	0.003054
									19.2	0.008539	0.000485
									19.41	0.005211	0.009329
									19.61	0.002713	0.00548
									19.81	0.009593	0.006857
									20.01	0.008355	0.006307
									20.2	0.00245	0.003668
									20.4	0.007565	0.006701
									20.61	0.005657	0.002487
									20.81	0.009981	0.003981
									21.01	0.011395	0.005669
									21.22	0.007665	0.004608
									21.4	0.012077	0.004499
									21.61	0.010337	0.004523
									21.81	0.010259	0.008125
									22.01	0.008469	0.002938
									22.21	0.006717	0.00382
									22.42	0.009086	0.002223
									22.6	0.011637	0.004219
									22.81	0.008476	0.005927
									23.01	0.00881	0.003883
									23.21	0.006062	0.004697
									23.42	0.00711	0.002142
									23.6	0.013807	0.000634
									23.81	0.006854	0.007644
									24.01	0.01013	0.005064
									24.21	0.011731	0.005661
									24.41	0.007573	0.00454
									24.6	0.012265	0.004149
									24.8	0.009511	-0.00089
									25.01	0.007182	0.004212
									25.21	0.009373	0.005683
									25.4	0.00873	0.004048
									25.61	0.009678	0.003562
									25.8	0.008067	0.002513
									26	0.009749	0.00647
									26.21	0.010093	0.005974
									26.41	0.008981	0.005241
									26.61	0.011415	0.001509
									26.82	0.006752	0.005361
									27	0.007896	0.003636
									27.21	0.007704	0.005145
									27.41	0.012344	0.005222
									27.61	0.008445	0.005912
									27.81	0.00626	0.003778
									28	0.009184	0.005199
									28.2	0.010996	0.006498
									28.41	0.007467	0.00146
									28.61	0.010369	0.001794
									28.81	0.012112	0.002654
									29.02	0.006866	0.003875
									29.2	0.010618	-0.0004
									29.41	0.009283	0.005533
									29.61	0.0086	0.005499
									29.81	0.010544	0.002968
									30.01	0.007526	0.002626
									30.21	0.006909	-0.0056
									30.42	0.01159	-0.00359
									30.62	0.004551	0.001131
									30.81	0.002933	0.000289
									31.03	0.003564	0.00351
									31.23	0.004381	0.0045
									31.42	0.005726	0.001646
									31.62	0.005656	-0.00206
									31.82	0.004519	0.004536
									32.02	0.006279	-0.00054
									32.23	0.008008	0.005638
									32.41	0.008318	0.00428
									32.62	0.008864	0.004448
									32.82	0.004714	0.002231
									33.02	0.006171	0.001962
									33.22	0.01004	0.005609
									33.43	0.005955	0.005174
									33.61	0.007407	0.003525
									33.82	0.008873	0.008027
									34.02	0.006896	0.004988
									34.22	0.014386	0.002649
									34.43	0.00973	0.005364
									34.61	0.010038	0.003149
									34.82	0.012932	0.007446
									35.02	0.008091	0.005759
									35.22	0.012827	0.003961
									35.42	0.008982	0.008837
									35.63	0.011577	0.008342
									35.81	0.010863	0.00972
									36.02	0.012876	0.006473
									36.22	0.012404	0.004586
									36.42	0.0095	0.003087
									36.63	0.0158	0.004628
									36.83	0.012552	0.007143
									37.02	0.011632	0.00654
									37.22	0.012555	0.011838
									37.42	0.012548	0.004189
									37.62	0.015495	0.006856
									37.83	0.013658	0.004008
									38	0.01293	0.006629
									38.22	0.012082	0.003212
									38.42	0.01416	0.003069
									38.62	0.015635	0.007283
									38.81	0.01201	0.006723
									39.03	0.013083	0.004858
									39.2	0.012831	0.007295
									39.42	0.013735	0.004352
									39.62	0.021366	0.008161
									39.81	0.015263	0.006642
									40.03	0.016264	0.006411
									40.21	0.013804	0.004826
									40.42	0.013451	0.004045
									40.62	0.016715	0.005218
									40.82	0.017243	0.006485
									41.02	0.018215	0.007589
									41.23	0.017347	0.006025
									41.41	0.013082	0.006535
									41.62	0.016361	0.009447
									41.82	0.012542	0.00608
									42.02	0.013383	0.005249
									42.23	0.015317	0.007028
									42.41	0.01493	0.006285
									42.62	0.011977	0.007772
									42.82	0.017168	0.006542
									43.02	0.016388	0.006357
									43.22	0.01398	0.007139
									43.43	0.016511	0.008003
									43.61	0.018558	0.008605
									43.8	0.020304	0.006704
									44.02	0.018224	0.008529
									44.22	0.017824	0.008199
									44.41	0.01816	0.004715
									44.63	0.01686	0.002753
									44.8	0.013856	0.007351
									45	0.017286	0.006676
									45.22	0.014035	0.009677
									45.42	0.018743	0.001731
									45.63	0.016489	0.009158
									45.81	0.018733	0.005123
									46.02	0.015635	0.005319
									46.22	0.018832	0.007308
									46.42	0.01758	0.011244
									46.61	0.017453	0.003031
									46.83	0.019179	0.003754
									47.01	0.018478	0.010083
									47.22	0.014993	0.010244
									47.42	0.017923	0.004436
									47.62	0.014651	0.011169
									47.83	0.01843	0.005154
									48.01	0.016646	0.003743
									48.22	0.015906	0.005279
									48.42	0.013864	0.005146
									48.62	0.014126	0.004482
									48.82	0.016996	0.004213
									49.01	0.017664	0.003296
									49.21	0.018135	0.00287
									49.42	0.017449	0.010794
									49.62	0.016847	0.00811
									49.82	0.016912	0.005031

[truncated: 2 more sheets: Supp_fig10, Supp.fig13]
